# Supplementary material for: Daily humidity oscillation regulates the circadian clock to influence plant physiology
Source: Nat Commun. 2018 Oct 16;9:4290. doi: 10.1038/s41467-018-06692-2 (PMC6191426; doi:10.1038/s41467-018-06692-2)
Supplement: Supplementary file 4 — Supplementary Data 1 [file 41467_2018_6692_MOESM4_ESM.xlsx]

## Sheet: Fig. 1
	Fig. 1b							Fig. 1c									Fig. 1d
	50% RH		12 h 50%| 12 h 90% RH		90% RH				AA			AH
	Fresh weight	Dry weight	Fresh weight	Dry weight	Fresh weight	Dry weight		geno	mean	se	n	mean	se	n				AA			AH
	109.4	17	180.1	30.7	297.3	24.1		cca1 lhy toc1	8.3018	2.0359	3	8.6206	0.398	3			geno	mean	se	n	mean	se	n
	173.7	9.6	383.6	24.7	167.9	24.2		WT	10.687	1.982	3	16.06	0.675	3			cca1 lhy toc1	49.538	0.5034	3	48.3697	0.1795	3
	141.8	14.8	174.2	21.8	306.7	18.3											WT	43.9487	0.6316	3	32.8434	0.8932	3
	182.9	17.6	252.7	25.1	295.8	30
	94.1	11.4	280.7	26.4	299.4	14.2
	81.4	21.3	147.6	14.2	291.3	13.4
	168.1	19.9	312.4	18.4	169.3	23.5
	135.5	14.2	291.7	27.4	175.2	16.6
	221.7	8.1	368.1	12	158.9	18.5
	142.9	21	267.5	32.6	197.8	17.2
	189.1	13.7	201.8	16.1	281.4	25.5
	137.5	14.5			229.6	26.7
	213.2	18.1			248.9	13.7
	146.8	12.8			212.5	21
					193	9.6

## Sheet: Fig. 2
Fig 2.a,b
Time (h)	CCA1pLUC 50% RH																								CCA1p:LUC 12 h 50%| 12 h 90% RH																								LHYp:LUC 50% RH
-26	2.61559	3.72518	1.46728	2.58022	1.65021	2.29222	2.42015	2.09856	3.38848	1.11298	2.34286	3.26111	2.62364	3.46405	2.01425	1.07435	3.81255	3.53889	3.10905	1.65532					1.54839	3.32014	1.65185	1.15695	1.6723	2.43619	2.01586	2.29041	1.77038	1.15399	1.74787	2.43559	2.00082	2.24826	1.66981	1.60245	3.45607	2.17274	2.64188	1.90636	1.95984				0.876644
-24	2.48143	3.88783	1.42094	2.32895	1.71097	2.21738	2.29813	2.02839	3.20927	1.16522	2.33548	3.44971	2.66088	3.27549	2.00032	1.0807	3.85874	3.40162	3.12513	1.69824					1.50471	3.30433	1.74248	1.1723	1.6785	2.45401	2.03691	2.19645	1.93507	1.16659	1.76718	2.44855	2.01198	2.12852	1.82758	1.65102	3.54927	2.11699	2.74366	1.90803	1.96316				0.838741
-22	2.38001	3.80708	1.48296	2.14292	1.7639	2.214	2.1937	2.0202	3.02257	1.35326	2.3122	3.66559	2.73315	3.0726	1.99308	1.19526	3.72717	3.33144	3.32943	1.65362					1.39562	3.03757	1.46212	1.11108	1.55637	2.33429	1.76797	1.85089	1.83175	1.1006	1.64787	2.35498	1.7475	1.82736	1.74857	1.57139	3.06112	1.88314	2.55339	1.78848	1.91539				0.811906
-20	2.37407	3.53556	1.62715	2.04175	1.77211	2.21046	2.14004	2.09016	2.97848	1.62832	2.30639	3.75628	2.71291	2.95346	2.03471	1.4148	3.45238	3.25342	3.64071	1.628					1.29779	2.72784	1.22987	1.01902	1.50844	2.02535	1.53719	1.5494	1.69192	1.0084	1.58428	2.05214	1.52092	1.54751	1.6321	1.48564	2.65361	1.62205	2.24417	1.61931	1.71593				0.816805
-18	2.41257	3.17728	1.87697	1.99259	1.65623	2.21672	2.13059	2.22214	2.94044	1.8359	2.20163	3.56086	2.62953	2.89448	2.02429	1.63864	3.13806	3.07667	3.78346	1.58927					1.19197	2.39075	1.11701	0.98615	1.39739	1.75376	1.37025	1.39541	1.60274	0.975495	1.47044	1.77092	1.35613	1.39908	1.55098	1.42495	2.30403	1.46081	2.00625	1.51549	1.58545				0.903505
-16	2.42019	2.91313	1.98971	1.91952	1.5287	2.12836	2.17705	2.29666	2.91691	1.83566	2.02577	3.2689	2.48507	2.86682	1.9521	1.79954	2.87455	2.85545	3.64414	1.62374					1.25541	2.23258	1.30743	1.1489	1.38648	1.62825	1.28944	1.52039	1.73938	1.13402	1.46255	1.64679	1.27655	1.52547	1.68248	1.51835	2.107	1.41641	1.90107	1.62996	1.58526				1.05954
-14	2.33615	2.70869	1.89448	1.87239	1.40752	2.01164	2.23412	2.2521	2.79212	1.67077	1.83204	2.94919	2.31203	2.86363	1.82296	1.76678	2.68723	2.6311	3.29409	1.65979					1.57891	2.39883	1.93203	1.61009	1.69972	1.81044	1.46273	2.07219	2.18035	1.59121	1.78254	1.83526	1.4472	2.05573	2.12116	1.85014	2.12026	1.66569	2.07472	2.04085	1.75221				1.27909
-12	2.18028	2.59089	1.70565	1.93721	1.34893	1.84215	2.19622	2.09359	2.65776	1.45598	1.70355	2.70208	2.19446	2.72961	1.72038	1.61189	2.54262	2.44713	2.95172	1.64776					2.10302	2.9137	2.57809	2.20381	2.15942	2.45408	1.97648	2.89117	2.61944	2.18279	2.27777	2.47306	1.95512	2.79174	2.57198	2.34753	2.52887	2.20151	2.64648	2.88112	2.35756				1.39925
-10	2.05061	2.46623	1.53585	2.0322	1.31233	1.70181	2.07884	1.90955	2.50301	1.2671	1.60311	2.56088	2.09797	2.52724	1.62954	1.42244	2.43196	2.31028	2.69128	1.5403					2.07932	2.95255	2.46939	2.04973	2.05219	2.56726	2.15039	2.91487	2.24949	2.02604	2.17892	2.55884	2.12646	2.7845	2.22729	2.1809	2.6794	2.27297	2.50346	2.72552	2.27504				1.3613
-8	1.94369	2.35399	1.39273	2.04909	1.32198	1.65688	1.94639	1.80587	2.31205	1.13587	1.53986	2.42397	2.00118	2.30537	1.57156	1.25519	2.2644	2.21132	2.53494	1.41458					1.88091	2.84268	2.11592	1.68717	1.80468	2.44417	2.18535	2.68176	1.8365	1.66653	1.91545	2.45349	2.17481	2.59633	1.82851	1.91517	2.76824	2.26426	2.37779	2.31766	2.10979				1.24022
-6	1.87259	2.23932	1.31395	1.92035	1.3715	1.59541	1.83149	1.71899	2.16973	1.03779	1.49616	2.28187	1.91295	2.16955	1.52509	1.13033	2.12776	2.09463	2.41736	1.34228					1.68629	2.74044	1.98658	1.46143	1.62293	2.34247	2.08339	2.56254	1.68356	1.44734	1.71296	2.35867	2.06873	2.51006	1.65756	1.74734	2.84746	2.17057	2.30907	2.13169	1.98039				1.11425
-4	1.80049	2.16376	1.25657	1.74555	1.44353	1.53388	1.74791	1.64893	2.06044	0.979217	1.44804	2.16223	1.85649	2.08719	1.46504	1.04278	2.03786	2.00632	2.30448	1.33263					1.49638	2.56789	1.8171	1.30509	1.51892	2.18614	1.9682	2.35202	1.56172	1.29621	1.58995	2.21511	1.95219	2.3489	1.52712	1.57532	2.64913	1.98722	2.16005	1.97491	1.88677				1.0148
-2	1.76345	2.07	1.30278	1.59633	1.50558	1.48476	1.70836	1.58754	1.97205	0.960649	1.40355	2.0474	1.82873	2.0503	1.42621	0.994527	2.01524	1.8767	2.15628	1.37345					1.36101	2.40532	1.69784	1.18192	1.43704	2.06042	1.82593	2.16701	1.49798	1.17358	1.50052	2.0896	1.80617	2.18291	1.46042	1.47632	2.44088	1.83962	2.09046	1.79127	1.76108				0.952528
0	1.66924	1.94658	1.23367	1.47909	1.56984	1.4123	1.62098	1.49373	1.82696	0.962489	1.33722	2.00559	1.74108	1.93507	1.37081	0.954491	1.95095	1.73518	2.01885	1.42901					1.23741	2.28821	1.66332	1.04826	1.3563	1.89306	1.6472	1.99106	1.49058	1.03798	1.41744	1.91175	1.62473	2.02459	1.45378	1.32668	2.27874	1.68971	1.95115	1.64857	1.63633				0.909521
2	1.66597	1.8698	1.2827	1.48516	1.5424	1.41685	1.58121	1.45364	1.81517	1.11703	1.3042	2.04293	1.71064	1.88098	1.38301	1.09701	1.91423	1.61661	2.00617	1.47773					1.19832	2.21614	1.53707	1.08068	1.37759	1.87404	1.63162	1.92467	1.56973	1.07775	1.42744	1.89628	1.61188	1.96709	1.5296	1.37297	2.1395	1.60035	1.83532	1.54474	1.58321				0.870043
4	1.6204	1.72362	1.3038	1.45332	1.47885	1.33074	1.52229	1.38384	1.72621	1.26736	1.23441	1.94001	1.56181	1.76977	1.35122	1.25063	1.74886	1.52673	1.92511	1.41518					1.10895	2.03217	1.33596	1.01365	1.37573	1.6616	1.42521	1.72136	1.47565	1.01021	1.38421	1.67076	1.41168	1.7699	1.43851	1.27858	1.83845	1.39717	1.58166	1.36151	1.42874				0.83359
6	1.60572	1.6162	1.35014	1.4316	1.39567	1.32042	1.47858	1.40884	1.69067	1.4035	1.19864	1.79137	1.4598	1.73454	1.33258	1.43322	1.62891	1.48381	1.85429	1.42368					1.02546	1.78186	1.20308	0.975951	1.26797	1.47648	1.28663	1.50317	1.34472	0.973994	1.27221	1.48545	1.27787	1.5394	1.30514	1.20418	1.59297	1.27396	1.42716	1.21263	1.34058				0.863212
8	1.5125	1.50268	1.36011	1.392	1.29331	1.2511	1.41467	1.3819	1.62786	1.37142	1.15654	1.66898	1.37593	1.6906	1.29831	1.47306	1.50332	1.39777	1.70587	1.30311					1.03044	1.60973	1.18012	1.11027	1.25872	1.35588	1.19253	1.42455	1.36454	1.10984	1.25786	1.36323	1.18405	1.43865	1.33726	1.18196	1.42675	1.21799	1.33359	1.21471	1.28237				0.943609
10	1.42482	1.43121	1.27973	1.33512	1.19292	1.18114	1.36228	1.32448	1.56284	1.25664	1.11447	1.52681	1.31348	1.65657	1.24651	1.38288	1.42413	1.34935	1.5661	1.22683					1.20771	1.51166	1.34871	1.44809	1.34134	1.31392	1.208	1.44982	1.52316	1.44848	1.34829	1.31814	1.19649	1.43824	1.48876	1.33713	1.34361	1.27271	1.35715	1.39314	1.39808				1.09661
12	1.33642	1.38995	1.19471	1.34178	1.1498	1.12654	1.29936	1.23764	1.4667	1.13523	1.10856	1.43648	1.25316	1.58068	1.20212	1.24892	1.35649	1.28143	1.4261	1.18419					1.53484	1.56788	1.60216	1.77756	1.58614	1.43907	1.35474	1.62321	1.7263	1.78084	1.59855	1.43793	1.33974	1.59287	1.69221	1.54086	1.35071	1.43632	1.41996	1.63631	1.5812				1.2594
14	1.26075	1.33735	1.13164	1.28706	1.12395	1.07073	1.22952	1.15881	1.36943	1.02723	1.15905	1.37887	1.2433	1.47717	1.224	1.11848	1.279	1.23991	1.3393	1.15331					1.73392	1.64431	1.69701	1.83067	1.77554	1.58906	1.53852	1.73222	1.75115	1.83691	1.76745	1.58745	1.5258	1.71745	1.72744	1.64485	1.39979	1.58026	1.4701	1.72131	1.67444				1.33765
16	1.22437	1.29676	1.11346	1.21203	1.11728	1.03562	1.17748	1.11906	1.29578	0.96062	1.21751	1.3189	1.2203	1.36711	1.26662	1.01517	1.21965	1.20647	1.29386	1.1383					1.6172	1.60494	1.56817	1.58756	1.62874	1.64276	1.56944	1.64733	1.5151	1.59311	1.60162	1.64378	1.56351	1.65111	1.49103	1.54754	1.38182	1.5627	1.37889	1.57575	1.5397				1.24621
18	1.19846	1.25239	1.09745	1.12656	1.11072	1.01875	1.13005	1.09212	1.2234	0.923781	1.29002	1.25501	1.18619	1.27167	1.29411	0.958919	1.15786	1.17958	1.26242	1.12895					1.37404	1.47194	1.38058	1.2927	1.36833	1.53495	1.46589	1.46305	1.27469	1.29681	1.34651	1.53479	1.46619	1.47698	1.25418	1.34311	1.30131	1.39961	1.23951	1.38217	1.33983				1.11679
20	1.17094	1.18691	1.08452	1.0511	1.10115	1.02589	1.10354	1.0707	1.17255	0.902297	1.24825	1.13834	1.17821	1.21795	1.23616	0.920475	1.09539	1.1469	1.2242	1.12294					1.17084	1.30671	1.22192	1.12075	1.17321	1.33712	1.28298	1.28645	1.11485	1.12486	1.15537	1.33796	1.28275	1.29319	1.09439	1.13725	1.16177	1.23907	1.09586	1.25553	1.18184				1.05028
22	1.14181	1.11854	1.09475	1.01341	1.10839	1.05315	1.08179	1.0467	1.11695	0.88719	1.19011	1.02677	1.16958	1.15146	1.17898	0.888185	1.06362	1.11517	1.17405	1.16113					1.0407	1.17905	1.11107	1.02351	1.08499	1.18763	1.12703	1.16369	1.03548	1.0279	1.08073	1.1889	1.12659	1.15517	1.01743	1.03276	1.06159	1.12792	1.04327	1.18819	1.10343				0.96235
24	1.08171	1.04578	1.12629	0.977503	1.14833	1.05002	1.05493	1.01265	1.06912	0.888762	1.13603	0.97186	1.14544	1.10658	1.1427	0.879227	1.02544	1.07247	1.09786	1.23008					0.986127	1.07821	1.05057	0.980822	1.00728	1.09736	1.04618	1.0875	1.02773	0.985486	1.00802	1.10057	1.04424	1.07502	1.01002	0.995438	0.992522	1.04418	0.958229	1.17849	1.07441				0.909072
26	1.03451	0.992792	1.14192	0.961597	1.15767	1.06105	1.02813	0.993077	1.01659	0.960373	1.03312	0.942426	1.1039	1.0497	1.08224	0.934031	0.985398	1.03708	1.03744	1.25312					0.954749	1.02522	0.988506	0.943529	0.980691	1.01775	0.948664	1.03557	1.03545	0.948028	0.974514	1.02301	0.946719	1.03295	1.02494	0.972087	0.940903	0.984491	0.937768	1.13312	1.07787				0.893842
28	1.0085	0.937362	1.13979	0.964062	1.10216	1.03699	1.00513	0.962912	0.98657	1.07386	0.949676	0.917519	1.04513	1.01639	0.996318	1.04972	0.937676	1.01731	1.00499	1.22341					0.912095	0.977676	0.929156	0.902768	0.952839	0.961299	0.925493	0.981837	0.99224	0.910767	0.938786	0.965694	0.923016	0.985873	0.988463	0.931556	0.892416	0.9318	0.935255	1.06871	1.05895				0.889919
30	1.01371	0.895398	1.12343	0.943908	1.0162	1.00652	1.02628	0.949408	0.944617	1.16588	0.899868	0.895622	1.0002	0.942918	0.958618	1.1427	0.919122	0.981847	0.946756	1.10566					0.869079	0.90816	0.878692	0.853223	0.899657	0.914729	0.85859	0.908751	0.935107	0.862202	0.882992	0.916735	0.856192	0.909795	0.932997	0.878619	0.857035	0.887195	0.927561	1.01684	0.990947				0.909348
32	0.984667	0.878121	1.09615	0.946465	0.971232	0.968467	1.03817	0.934798	0.917568	1.14644	0.904944	0.866421	0.953594	0.901654	0.926508	1.15382	0.899491	0.962167	0.894078	0.989008					0.908357	0.848446	0.860356	0.913821	0.85821	0.872617	0.793442	0.864508	0.901073	0.920552	0.849998	0.873068	0.791612	0.866352	0.903434	0.869048	0.831024	0.859484	0.927671	0.988987	0.963912				0.998514
34	0.945291	0.859121	1.04685	0.96238	0.918967	0.925176	1.02256	0.899824	0.900872	1.06556	0.918291	0.846518	0.913946	0.867497	0.908928	1.10665	0.877316	0.93041	0.833073	0.932123					0.974731	0.799242	0.867938	1.0658	0.902415	0.846572	0.820315	0.840055	0.935056	1.07224	0.899272	0.841261	0.818513	0.842148	0.950252	0.893043	0.811365	0.856499	0.923315	1.04303	0.964636				1.12493
36	0.902124	0.857324	0.984917	0.995768	0.906433	0.916294	0.987464	0.893997	0.86227	0.999642	0.913472	0.831677	0.918004	0.832354	0.888665	1.05325	0.844486	0.893828	0.810912	0.935506					1.10438	0.781474	0.918296	1.21279	0.98486	0.866967	0.883233	0.852181	0.993783	1.22267	0.982249	0.858303	0.882414	0.852912	1.02772	1.01183	0.829181	0.90211	0.920359	1.10622	0.99052				1.25778
38	0.872998	0.846577	0.93275	0.998713	0.896183	0.902511	0.952644	0.877063	0.826487	0.958137	0.866615	0.819543	0.901087	0.791861	0.827691	0.974862	0.820393	0.871149	0.774096	0.926433					1.15379	0.754621	0.94171	1.22239	1.01737	0.905479	0.9301	0.854199	0.975753	1.23282	1.01343	0.89203	0.93125	0.85889	1.01734	1.06679	0.827596	0.944652	0.930572	1.13981	0.978063				1.2562
40	0.837489	0.830654	0.915168	0.977413	0.902163	0.901427	0.913873	0.873106	0.802534	0.971024	0.858452	0.791037	0.8849	0.764707	0.801861	0.980829	0.810553	0.851161	0.76824	0.973314					1.09492	0.738884	0.936851	1.07834	0.983128	0.928581	0.988672	0.822318	0.899044	1.09083	0.983346	0.901947	0.988109	0.827733	0.936836	1.03188	0.814075	0.946225	0.896219	1.01322	0.885419				1.17527
42	0.801973	0.81679	0.886888	0.943077	0.90137	0.864779	0.873148	0.854139	0.778297	0.971397	0.869058	0.769776	0.85714	0.733379	0.79334	0.93515	0.7893	0.828673	0.744489	0.988194					0.951797	0.699627	0.891561	0.926184	0.915141	0.886019	0.965229	0.76823	0.813226	0.935875	0.916621	0.859535	0.968142	0.77071	0.845979	0.899324	0.784634	0.899187	0.847911	0.901409	0.795046				1.06675
44	0.782074	0.787886	0.864849	0.917677	0.897703	0.845956	0.846487	0.846001	0.748176	0.98941	0.896271	0.722374	0.841238	0.714156	0.808393	0.924419	0.778834	0.802025	0.721483	0.952074					0.838698	0.660418	0.846265	0.833619	0.819078	0.815787	0.926025	0.716947	0.751988	0.83936	0.817142	0.794614	0.931087	0.7154	0.778252	0.818683	0.768018	0.84099	0.799837	0.815369	0.718674				0.976878
46	0.748337	0.760406	0.851658	0.889475	0.900114	0.866061	0.814182	0.856162	0.72037	1.00311	0.919955	0.693857	0.821395	0.684144	0.812008	0.936249	0.788766	0.786257	0.702852	0.956823					0.806727	0.613851	0.811131	0.809894	0.741127	0.741234	0.869694	0.67119	0.727475	0.811717	0.733553	0.724991	0.874822	0.669313	0.762441	0.775028	0.716749	0.808827	0.764712	0.780237	0.711368				0.945792
48	0.749511	0.739027	0.906784	0.864195	0.899274	0.878527	0.805589	0.86634	0.702682	0.992262	0.956374	0.689723	0.814139	0.663635	0.836454	0.931407	0.763246	0.788404	0.684564	0.938159					0.788632	0.594522	0.791328	0.790928	0.723398	0.709341	0.8311	0.651861	0.70928	0.789841	0.716253	0.702077	0.839315	0.652449	0.755007	0.774704	0.684471	0.773156	0.750506	0.737985	0.709542				0.917856
50	0.726495	0.730528	0.907074	0.854103	0.867274	0.87524	0.766197	0.86625	0.670825	1.02887	0.96051	0.669638	0.771644	0.641132	0.853385	0.952949	0.74365	0.77789	0.659324	0.902933					0.791599	0.567313	0.770227	0.779199	0.733719	0.664074	0.781468	0.624079	0.716688	0.779146	0.722541	0.65992	0.789694	0.626464	0.766539	0.776481	0.659254	0.712305	0.724231	0.697418	0.712519				0.909862
52	0.744059	0.718004	0.870104	0.834778	0.844226	0.903443	0.768759	0.879146	0.657466	1.1085	0.941339	0.666737	0.770494	0.632543	0.875707	1.02409	0.734091	0.774225	0.637164	0.848303					0.791923	0.547177	0.752041	0.739886	0.706272	0.637846	0.730445	0.605614	0.711115	0.73986	0.703498	0.636401	0.737371	0.604768	0.760671	0.755299	0.645103	0.713361	0.720239	0.649902	0.698188				0.920705
54	0.721639	0.683811	0.815914	0.805286	0.803511	0.896163	0.756069	0.880302	0.64694	1.08468	0.873513	0.645346	0.723866	0.62033	0.841651	1.02842	0.71669	0.761005	0.612511	0.761546					0.780338	0.525456	0.727101	0.710751	0.689498	0.613951	0.701159	0.585344	0.69085	0.705835	0.683482	0.609817	0.707588	0.573472	0.736136	0.745647	0.6325	0.688593	0.701766	0.613425	0.681358				0.932405
56	0.725662	0.657827	0.780906	0.780556	0.754808	0.820085	0.759604	0.840682	0.64212	1.01754	0.848669	0.634945	0.696464	0.601449	0.834126	0.985824	0.702685	0.755323	0.588178	0.698525					0.775571	0.510164	0.703214	0.707929	0.666682	0.590345	0.683047	0.560972	0.67617	0.702436	0.661191	0.587192	0.692518	0.546696	0.716237	0.720838	0.630957	0.688432	0.682584	0.577597	0.663759				0.947788
58	0.728001	0.640596	0.755374	0.771619	0.704331	0.793671	0.749581	0.814312	0.632993	0.91572	0.825682	0.627926	0.672819	0.584459	0.815421	0.894978	0.682866	0.735441	0.566932	0.650859					0.78662	0.488269	0.681812	0.773052	0.664194	0.565487	0.674874	0.542743	0.667037	0.764616	0.65587	0.564739	0.683536	0.527492	0.680222	0.734121	0.639098	0.677298	0.675034	0.560579	0.658388				0.949008
60	0.693742	0.622711	0.749798	0.760623	0.677339	0.824771	0.710571	0.819474	0.620913	0.838581	0.825599	0.603271	0.666372	0.569342	0.802544	0.823512	0.664317	0.714733	0.551829	0.632702					0.814708	0.466853	0.666216	0.829757	0.678353	0.553082	0.660653	0.537442	0.66604	0.816177	0.667909	0.555986	0.670513	0.524314	0.665836	0.764516	0.62488	0.67282	0.662689	0.543222	0.662946				0.974577
62	0.664895	0.614013	0.730885	0.717584	0.691936	0.870399	0.676048	0.820664	0.60941	0.787752	0.80682	0.591104	0.651306	0.54352	0.788541	0.765835	0.65133	0.703362	0.537534	0.627372					0.807709	0.463516	0.665558	0.851113	0.717901	0.546654	0.668625	0.532636	0.653974	0.834537	0.709722	0.554179	0.678535	0.518847	0.645302	0.799817	0.628921	0.690598	0.66231	0.528936	0.654934				0.983843
64	0.633523	0.614045	0.730551	0.683321	0.698486	0.880055	0.64776	0.797047	0.601835	0.743899	0.791875	0.577074	0.617852	0.524442	0.758984	0.726644	0.639796	0.685247	0.526814	0.605022					0.758271	0.451096	0.653029	0.781157	0.718183	0.530928	0.663973	0.534336	0.605026	0.766148	0.72163	0.540742	0.674629	0.517844	0.593687	0.757808	0.636538	0.697643	0.653767	0.501246	0.615037				0.961824
66	0.608488	0.608934	0.724766	0.63951	0.704571	0.886712	0.619501	0.770909	0.588508	0.717603	0.799156	0.573515	0.625465	0.503834	0.753468	0.702718	0.631513	0.671281	0.512773	0.590076					0.71787	0.44531	0.640408	0.704718	0.705752	0.502527	0.657247	0.518342	0.582347	0.691462	0.721235	0.513327	0.670581	0.498964	0.566439	0.728953	0.635773	0.682163	0.647298	0.461594	0.576891				0.913613
68	0.584547	0.600517	0.709503	0.616749	0.730084	0.895858	0.595342	0.76103	0.580924	0.694271	0.802718	0.566616	0.603355	0.491166	0.745768	0.687144	0.625612	0.665344	0.503027	0.568971					0.684314	0.431048	0.605768	0.648501	0.687429	0.47139	0.647902	0.497498	0.566453	0.63795	0.709933	0.482891	0.661584	0.47764	0.546683	0.685073	0.627184	0.657585	0.621351	0.419806	0.545404				0.866815
70	0.574649	0.589795	0.680992	0.585411	0.721354	0.886589	0.580238	0.759248	0.57738	0.661941	0.843031	0.555388	0.58677	0.485244	0.762238	0.664129	0.625029	0.654468	0.486763	0.545445					0.667156	0.40884	0.573077	0.630174	0.652214	0.454418	0.614102	0.475275	0.581124	0.620753	0.66913	0.464562	0.626772	0.459302	0.558819	0.665555	0.612797	0.642648	0.595198	0.38829	0.521461				0.828146
Fig 2.c,d
Time (h)	CAT2p:LUC 50% RH																				CAT2p:LUC 12 h 50%| 12 h 90% RH																				CAT3p:LUC 50% RH
-24	2.79471	2.55545	3.80833	5.57522	2.56557	3.41187	2.94696	3.3244	4.78269	1.61042	3.64147	1.28326	2.34107	3.17628	4.02179	1.64716	3.00237				2.86843	0.795445	1.71601	1.03013	1.50081	0.892949	0.669198	0.803924	1.67409	0.538647	0.917637	0.446509	1.00326	0.95866	0.75866	0.815027	0.742422				2.80456	2.75547	3.79792	2.84996	2.47434	4.23285	2.23466	3.18328	1.88217
-22	2.3922	1.5725	3.20174	5.11826	2.04234	3.36003	2.56129	3.18784	4.6112	1.38449	3.22353	1.27025	2.19463	3.18305	3.87481	1.38155	2.57172				2.85307	1.02129	1.67792	1.27747	1.87913	1.21439	0.721752	0.947544	2.00035	0.722653	1.07546	0.622445	1.35778	0.982279	1.07505	1.14346	0.966178				2.58669	2.55585	3.78007	2.38302	2.33785	3.82306	1.82254	2.76103	1.60822
-20	2.13218	1.20229	2.69441	4.29996	1.69459	3.10076	2.218	2.91624	4.26335	1.24022	2.7253	1.24871	2.36928	3.27471	3.48937	1.1746	2.5803				2.71623	1.36956	1.80222	1.56982	2.17484	1.49039	0.925738	1.38248	2.4708	0.98045	1.52187	0.98052	1.83543	1.15935	1.59965	1.69069	1.56947				2.47595	2.46402	3.5598	1.98974	2.23107	3.4289	1.5942	2.41366	1.42698
-18	2.00558	0.961969	2.19241	3.40832	1.4664	2.63276	2.02578	2.58216	3.75778	1.13258	2.23198	1.36953	2.58551	3.04677	2.96769	1.13076	2.81062				2.60027	1.75023	2.14798	1.86712	2.29463	1.79598	1.22195	1.76669	2.56184	1.37506	1.99454	1.47971	2.21132	1.41839	2.17415	2.2095	2.42248				2.44588	2.47983	3.29023	1.66254	2.17825	2.92019	1.61073	2.23884	1.3105
-16	1.93493	0.833634	1.82987	2.69359	1.36761	2.07051	2.02924	2.28223	3.22333	1.14059	1.94162	1.44795	2.77303	2.75749	2.56387	1.3764	3.04036				2.29636	2.05113	2.2171	2.0929	2.34084	1.92722	1.50989	1.9887	2.56013	1.58849	2.32971	1.72195	2.32411	1.59355	2.48139	2.53398	2.97673				2.37644	2.562	3.05968	1.49788	2.13476	2.47512	1.80813	2.22484	1.26004
-14	1.75383	0.88904	1.5451	2.28573	1.49617	1.73931	2.16551	2.10771	2.81835	1.27849	1.90768	1.41708	2.75121	2.43319	2.14521	1.83484	3.23953				2.09419	2.20511	2.26121	2.1871	2.25587	2.01032	1.61488	2.0021	2.46761	1.66953	2.32802	1.7349	2.35957	1.69845	2.73745	2.78882	3.10257				2.30036	2.54859	2.76559	1.54524	2.07319	2.22732	2.04725	2.31424	1.27703
-12	1.63261	1.16554	1.40186	1.90543	1.73022	1.60861	2.24755	1.97714	2.28633	1.40415	2.10179	1.36124	2.63745	1.9842	1.71088	2.39342	3.10202				2.07757	2.27902	2.13329	2.05866	2.25315	2.24388	1.47826	1.79025	2.2198	1.7139	2.1055	1.81778	2.38464	1.61378	2.61863	2.90188	2.7794				2.28565	2.48416	2.46626	1.79732	1.99799	2.07066	2.20222	2.50834	1.39637
-10	1.53052	1.59886	1.51572	1.84027	1.94953	1.67724	2.27853	1.99322	1.98466	1.47036	2.4839	1.32678	2.52992	1.70044	1.51994	2.89617	2.83093				1.88982	1.97411	2.06912	1.72737	2.19571	2.1918	1.30436	1.57529	1.89469	1.5759	1.81381	1.70216	2.16186	1.47375	2.47639	2.80491	2.40964				2.13257	2.38134	2.17939	2.11531	1.87603	2.06014	2.26204	2.55491	1.58188
-8	1.49228	1.98604	1.9853	1.92605	2.07031	1.92419	2.25347	2.15943	1.86304	1.51278	2.81576	1.21294	2.37417	1.52688	1.49893	3.06646	2.44157				1.49489	1.62042	1.80805	1.43135	1.7821	1.8485	1.10316	1.23979	1.41997	1.24444	1.49542	1.29	1.7843	1.26673	2.16045	2.26578	1.79464				1.94634	2.24885	1.93502	2.31921	1.74561	2.08446	2.24512	2.53498	1.69766
-6	1.62663	2.2151	2.4802	2.18116	2.12218	2.17555	2.14482	2.31708	1.81557	1.48394	2.9663	1.08315	2.29868	1.52273	1.6479	2.92747	2.23111				1.29584	1.28393	1.57502	1.21308	1.41064	1.52523	0.930555	0.970349	1.03089	0.990469	1.18861	0.951667	1.37102	1.02399	1.69102	1.67261	1.29177				1.77204	2.00334	1.72113	2.30921	1.60444	2.0496	2.09893	2.42812	1.67288
-4	1.75584	2.17897	2.79325	2.25872	2.0719	2.36351	1.96672	2.30618	1.76698	1.39095	2.80193	0.988954	2.13587	1.63312	1.7708	2.50551	1.96285				1.16094	1.04021	1.42461	1.07817	1.25573	1.26064	0.800108	0.796164	0.777832	0.824008	0.956869	0.711352	1.01188	0.907114	1.34774	1.2577	0.996648				1.59847	1.72176	1.55898	2.2213	1.47611	2.03753	1.89187	2.37074	1.57831
-2	1.88921	1.96911	2.83113	2.24453	1.92691	2.39906	1.81531	2.20466	1.75466	1.28065	2.57059	0.928164	1.846	1.45684	1.89654	2.05129	1.71695				1.18045	0.89041	1.34612	0.953554	1.13916	1.15048	0.751338	0.753815	0.688028	0.803688	0.893652	0.593892	0.852349	0.864847	1.14956	1.04819	0.88615				1.48612	1.50809	1.50729	1.95518	1.36595	1.95587	1.61469	2.10876	1.42369
0	1.92908	1.69523	2.61342	2.08043	1.7148	2.23708	1.62469	2.03043	1.83401	1.15276	2.22246	0.973233	1.57221	1.46301	1.91338	1.69155	1.51625				1.55376	0.923716	1.34625	1.0295	1.22565	1.07753	0.78793	0.778245	0.767022	1.09678	1.00529	0.559845	0.883636	0.824627	1.15243	1.01114	0.885107				1.37106	1.35814	1.5233	1.67752	1.26963	1.80798	1.40152	1.78319	1.26316
2	1.85614	1.42831	2.3277	1.86082	1.57967	2.01171	1.54039	1.81964	1.79225	1.04872	1.96976	1.08375	1.40266	1.51897	1.88879	1.49144	1.46081				1.59221	1.1382	1.24189	1.10843	1.26616	1.08978	0.787887	0.909643	1.03558	1.03565	0.950573	0.584888	0.948574	0.803266	1.29674	1.10945	0.900672				1.37453	1.32168	1.62913	1.52377	1.29119	1.68409	1.30288	1.62886	1.12522
4	1.71654	1.21115	2.00213	1.63763	1.43244	1.74879	1.48857	1.56517	1.68446	0.966619	1.67826	1.23789	1.34956	1.49356	1.75776	1.34342	1.41732				1.52834	1.55225	1.26191	1.24505	1.30033	1.12899	0.92906	1.13975	1.43734	1.19221	1.13237	0.710023	1.09581	0.860224	1.54799	1.32829	1.09536				1.41363	1.31734	1.68396	1.35455	1.31608	1.5318	1.30368	1.57108	1.04198
6	1.50516	1.14296	1.7444	1.49993	1.37784	1.54519	1.48225	1.39291	1.59977	0.957009	1.46396	1.42154	1.50149	1.51571	1.55308	1.36509	1.43649				1.46947	1.8266	1.32003	1.43514	1.29994	1.23933	1.0792	1.35268	1.71231	1.35274	1.3012	0.93407	1.34049	1.02413	1.77007	1.52992	1.44641				1.46344	1.39483	1.63199	1.23929	1.35448	1.39526	1.36356	1.5882	1.00723
8	1.33427	1.19618	1.54446	1.38488	1.37495	1.41752	1.53452	1.32204	1.50223	1.01981	1.36798	1.42172	1.66179	1.52631	1.31813	1.47738	1.40671				1.4711	2.08686	1.3886	1.57708	1.36073	1.33254	1.27122	1.56675	1.87653	1.43615	1.48694	1.1761	1.54527	1.17834	1.86852	1.59732	1.70183				1.53708	1.43297	1.58778	1.16361	1.41825	1.30897	1.45342	1.6005	1.03564
10	1.19108	1.35057	1.38894	1.26765	1.39949	1.34347	1.54886	1.25828	1.38384	1.19494	1.32335	1.35774	1.77233	1.45464	1.10009	1.58058	1.36624				1.54499	2.17093	1.45401	1.67539	1.37564	1.41435	1.39587	1.70743	1.94047	1.51989	1.60885	1.4167	1.58627	1.30985	1.94861	1.74585	1.87851				1.5359	1.46105	1.45215	1.11928	1.42058	1.25319	1.50643	1.59181	1.03901
12	1.19715	1.56509	1.36474	1.16717	1.45337	1.35639	1.51063	1.25829	1.28686	1.27519	1.34966	1.33616	1.79193	1.35339	0.941693	1.60482	1.32019				1.44667	1.88274	1.47985	1.56208	1.33915	1.4218	1.41418	1.71447	1.85197	1.51288	1.56158	1.57051	1.52726	1.36555	1.85955	1.76221	1.83129				1.47034	1.47367	1.30123	1.14853	1.39094	1.24289	1.55787	1.56787	1.07923
14	1.27684	1.69155	1.43901	1.14416	1.48939	1.38555	1.43183	1.28688	1.19001	1.33356	1.39493	1.22288	1.71873	1.34101	0.859022	1.55484	1.26885				1.2585	1.55585	1.38294	1.32783	1.22224	1.26861	1.31465	1.54514	1.56512	1.37462	1.3987	1.48011	1.36026	1.28147	1.63206	1.51866	1.58325				1.37569	1.41511	1.20768	1.21128	1.31102	1.23773	1.57449	1.57244	1.13955
16	1.32582	1.69517	1.48037	1.17766	1.50758	1.40951	1.32811	1.37387	1.13641	1.31938	1.41185	1.082	1.53675	1.29268	0.868394	1.43474	1.24419				1.07342	1.26604	1.21536	1.103	1.06663	1.08131	1.16419	1.29184	1.24463	1.09262	1.15317	1.25628	1.13931	1.08967	1.34886	1.24112	1.2732				1.24778	1.29966	1.13869	1.26262	1.2415	1.28723	1.54	1.56756	1.19667
18	1.31338	1.53697	1.40644	1.22936	1.47515	1.3816	1.2184	1.38959	1.06698	1.25682	1.39371	0.935565	1.41449	1.30754	0.934023	1.27957	1.20859				0.93732	1.03926	1.05835	0.922327	0.92822	0.920541	0.989898	1.04607	0.992039	0.896513	0.939935	0.994086	0.918148	0.909988	1.08653	1.03641	0.998843				1.14869	1.20167	1.13458	1.29145	1.16918	1.2701	1.43678	1.51871	1.20442
20	1.30017	1.33946	1.31961	1.24438	1.38868	1.30754	1.10508	1.29957	1.01879	1.17966	1.30299	0.825831	1.26445	1.23283	0.955393	1.11118	1.14695				0.841802	0.889797	0.936626	0.786937	0.826337	0.783328	0.860645	0.859768	0.811959	0.759491	0.755446	0.75557	0.727564	0.764826	0.888312	0.888828	0.791348				1.06838	1.08559	1.10272	1.27565	1.10127	1.22753	1.28214	1.38835	1.14702
22	1.33172	1.15624	1.20657	1.20995	1.28995	1.22053	1.03895	1.14714	1.07487	1.05879	1.21762	0.799667	1.15513	1.19284	0.979443	0.958922	1.0912				0.837187	0.81116	0.870977	0.759033	0.794485	0.702336	0.802626	0.75523	0.746372	0.676639	0.664819	0.630449	0.623384	0.661331	0.761636	0.82443	0.682199				1.03504	0.995711	1.09461	1.18698	1.06266	1.17777	1.15458	1.25022	1.04392
24	1.2501	0.971352	1.09832	1.16473	1.15281	1.11576	1.00448	1.01222	1.11431	0.939572	1.12767	0.838854	0.996971	1.12013	1.00225	0.871439	1.02989				0.871797	0.812494	0.858081	0.781083	0.80395	0.712621	0.806026	0.767293	0.755529	0.717862	0.680211	0.624369	0.614023	0.613816	0.700141	0.804122	0.682795				1.02726	0.944408	1.10031	1.08343	1.04999	1.1235	1.01888	1.12331	0.952695
26	1.13933	0.845136	1.00582	1.08617	1.05855	1.05615	0.993001	0.908671	1.26862	0.94592	1.04147	0.905556	0.844203	1.08582	1.07159	0.809866	0.971332				0.959318	0.872229	0.906647	0.850289	0.876364	0.772569	0.881005	0.884997	0.847994	0.858435	0.784801	0.730543	0.664951	0.648268	0.754409	0.835129	0.776492				1.06241	0.959416	1.12004	0.98388	1.07105	1.08635	0.962642	1.03609	0.903545
28	1.01828	0.775227	0.912092	1.05343	0.978017	0.986987	0.977507	0.873989	1.08497	0.914368	0.964336	1.02229	0.880967	1.22412	1.15596	0.77796	0.970459				1.08508	1.03423	0.938387	0.931471	0.978374	0.891747	0.998635	1.06606	0.978058	1.11772	0.92667	0.964791	0.809865	0.805636	0.906132	0.942904	0.977316				1.14502	0.989565	1.11353	0.937549	1.09345	1.01704	0.982675	0.996211	0.865063
30	0.937034	0.803813	0.804822	1.0057	0.924581	0.94336	0.976556	0.814672	1.01674	0.920605	0.917126	1.10559	0.913786	1.13131	1.11039	0.799147	0.937543				1.20566	1.23302	1.09473	1.00089	1.09461	1.03204	1.20247	1.25168	1.11943	1.29677	1.07863	1.23119	1.00121	1.039	1.08093	1.0329	1.17809				1.18601	1.01639	1.06629	0.902052	1.13667	0.942334	1.00511	0.970517	0.851832
32	0.874492	0.892686	0.750283	0.935372	0.90954	0.923668	0.980023	0.782567	0.976051	0.996803	0.853227	1.16229	0.965407	1.07648	0.994699	0.838516	0.928797				1.2662	1.37308	1.19452	1.08092	1.22041	1.18284	1.41183	1.38024	1.22636	1.40926	1.23718	1.49542	1.16861	1.28406	1.197	1.12721	1.34029				1.20682	1.06871	0.984863	0.877593	1.14386	0.900301	1.04561	0.948928	0.855967
34	0.825836	0.991332	0.725772	0.852111	0.900362	0.903114	0.971521	0.805799	0.961604	1.06692	0.818668	1.17688	1.02506	1.05369	0.904377	0.884574	0.94655				1.25321	1.35309	1.25774	1.16482	1.28393	1.29044	1.54836	1.4419	1.31352	1.49976	1.33685	1.71258	1.29547	1.45395	1.2429	1.19608	1.43268				1.15616	1.11067	0.896708	0.90071	1.12311	0.888306	1.0363	0.918971	0.8662
36	0.790974	1.08649	0.743473	0.770807	0.904444	0.885722	0.940139	0.864462	0.925483	1.13311	0.795404	1.18349	1.0207	0.974581	0.820653	0.92956	0.960162				1.14543	1.2289	1.23391	1.13456	1.28638	1.29881	1.51861	1.38578	1.27458	1.43074	1.39342	1.76173	1.35708	1.50994	1.19809	1.19676	1.40898				1.06527	1.08895	0.856864	0.932074	1.06428	0.885538	1.0289	0.876579	0.935781
38	0.72844	1.11471	0.746756	0.747698	0.903078	0.854456	0.894742	0.894998	0.870854	1.16762	0.797606	1.08165	1.03244	0.877835	0.782861	0.957774	0.947766				0.995149	1.02715	1.11963	1.03481	1.15512	1.1709	1.33696	1.1916	1.09937	1.26936	1.26651	1.55157	1.29145	1.38188	1.0807	1.10091	1.22706				1.00683	1.01928	0.801871	0.966635	0.991748	0.899595	0.988212	0.84719	1.0141
40	0.729474	1.06912	0.721017	0.752679	0.874791	0.823981	0.853954	0.932983	0.825116	1.17332	0.787768	0.949254	0.881616	0.796601	0.77015	0.980427	0.920719				0.856462	0.858262	0.983154	0.891719	1.00279	0.998154	1.08648	0.968001	0.879316	1.09258	1.03838	1.25942	1.11439	1.18883	0.927291	0.949208	0.989435				0.973375	0.919501	0.788878	0.959474	0.909747	0.923703	0.947378	0.806301	1.09363
42	0.765284	1.00376	0.681357	0.794442	0.870364	0.800862	0.816796	0.956593	0.788072	1.12715	0.794383	0.85773	0.826441	0.782325	0.811741	0.965335	0.914117				0.763411	0.716337	0.867964	0.786143	0.881181	0.872196	0.904679	0.792146	0.719714	0.939427	0.819096	1.05084	0.948282	1.03482	0.779078	0.812667	0.832958				0.895617	0.844175	0.789713	0.955454	0.848691	0.904105	0.907326	0.767103	1.1351
44	0.784757	0.920337	0.673554	0.838509	0.844101	0.777881	0.780018	0.963544	0.762522	1.06361	0.768856	0.788836	0.76662	0.803575	0.900089	0.903827	0.869539				0.6999	0.637366	0.802902	0.704123	0.791453	0.765974	0.773052	0.658028	0.604989	0.794198	0.658169	0.86429	0.783467	0.89655	0.65993	0.722859	0.701992				0.860614	0.821728	0.807328	0.926686	0.808175	0.887277	0.820802	0.722424	1.10024
46	0.783501	0.805911	0.657758	0.850959	0.783976	0.722867	0.734148	0.900162	0.747999	0.965017	0.736313	0.762417	0.716854	0.793993	0.687261	0.803922	0.821155				0.674465	0.581696	0.739725	0.635784	0.71541	0.671453	0.712526	0.581733	0.51548	0.720669	0.549617	0.719497	0.651373	0.758962	0.557439	0.658295	0.597679				0.803727	0.767399	0.800134	0.860095	0.772969	0.823039	0.748242	0.659474	1.00224
48	0.757173	0.695972	0.637222	0.833418	0.70815	0.684558	0.727624	0.799288	0.732501	0.879948	0.715373	0.791632	0.666226	0.76046	0.724859	0.726563	0.766939				0.683206	0.589312	0.693531	0.641467	0.691398	0.631565	0.708005	0.562936	0.490452	0.717691	0.509573	0.699607	0.584431	0.694592	0.516338	0.630584	0.558502				0.758086	0.738839	0.794963	0.772729	0.750133	0.793742	0.693704	0.617268	0.93477
50	0.754559	0.608168	0.636217	0.841101	0.648019	0.660306	0.724597	0.745822	0.7261	0.835057	0.69198	0.844239	0.638816	0.750319	0.850299	0.673196	0.758444				0.746628	0.62925	0.697902	0.715627	0.732089	0.683948	0.74459	0.623157	0.513535	0.740147	0.542421	0.761314	0.601875	0.709255	0.532175	0.643199	0.58659				0.737225	0.740867	0.786962	0.734371	0.750524	0.757567	0.674474	0.600479	0.890478
52	0.730752	0.558847	0.636887	0.820116	0.609847	0.64087	0.713081	0.687601	0.711052	0.77916	0.649717	0.896349	0.583216	0.730448	0.97552	0.641432	0.742065				0.8085	0.657678	0.749295	0.826602	0.7804	0.797226	0.801499	0.706796	0.567652	0.768384	0.632651	0.799897	0.677244	0.801674	0.583925	0.660411	0.658049				0.729065	0.786382	0.77441	0.72297	0.783546	0.716583	0.666971	0.592434	0.86784
54	0.712781	0.563356	0.619737	0.804387	0.5857	0.611722	0.707716	0.65056	0.683393	0.758519	0.628636	1.02072	0.583079	0.696565	0.965601	0.640052	0.743049				0.863513	0.702725	0.805046	0.932466	0.864695	0.936371	0.909122	0.824092	0.684975	0.82944	0.809433	0.883338	0.828258	0.987491	0.687519	0.702123	0.747919				0.723402	0.835298	0.761563	0.73227	0.79551	0.683991	0.686553	0.580397	0.859108
56	0.666998	0.600209	0.596876	0.735902	0.572652	0.591424	0.701359	0.633322	0.665381	0.76487	0.599906	1.07146	0.596492	0.67078	0.923987	0.664054	0.736131				0.892979	0.721358	0.886647	1.03841	0.964601	1.06918	0.995541	0.934584	0.81529	0.89916	0.991374	0.991961	1.01294	1.13901	0.78164	0.789022	0.854595				0.709903	0.814525	0.738639	0.742652	0.80082	0.663868	0.684317	0.581313	0.848998
58	0.635964	0.648108	0.545659	0.683646	0.568435	0.572622	0.715436	0.630545	0.675397	0.803067	0.595653	1.06642	0.639058	0.654868	0.863122	0.72347	0.744674				0.894138	0.738092	0.936506	1.11196	1.0415	1.16664	1.07396	0.994038	0.947465	0.966407	1.14858	1.09842	1.15618	1.21855	0.825126	0.871363	0.945297				0.669115	0.796392	0.693951	0.779176	0.787724	0.654321	0.672176	0.587312	0.899886
60	0.640487	0.689064	0.533435	0.630078	0.586152	0.565866	0.707488	0.628751	0.679198	0.853204	0.576728	1.02369	0.653115	0.629689	0.802305	0.74617	0.744711				0.825637	0.691714	0.920526	1.11396	1.05248	1.2042	1.05178	1.00581	1.00676	0.924335	1.24737	1.08932	1.20919	1.22776	0.828618	0.941538	0.975959				0.64668	0.766448	0.662667	0.805826	0.76936	0.65656	0.673923	0.567282	0.958101
62	0.634786	0.715087	0.521296	0.59882	0.604465	0.552311	0.681191	0.639281	0.671202	0.880875	0.58797	0.929658	0.620704	0.589699	0.768871	0.763619	0.748759				0.720206	0.607908	0.828665	1.0308	0.955016	1.13048	0.963229	0.91022	0.99806	0.826235	1.21947	0.99271	1.20373	1.174	0.772272	0.945107	0.920644				0.602341	0.721783	0.638787	0.831142	0.737959	0.67598	0.649605	0.544437	1.04516
64	0.653756	0.725317	0.503784	0.580771	0.63192	0.53051	0.660727	0.674354	0.657053	0.870914	0.611393	0.79754	0.568955	0.556187	0.742306	0.793631	0.762547				0.629438	0.522881	0.728311	0.896563	0.830155	0.990753	0.824921	0.763544	0.853507	0.68438	1.05561	0.833216	1.05776	1.03161	0.669478	0.853259	0.791789				0.552528	0.676776	0.635326	0.839729	0.684593	0.689485	0.588023	0.529417	1.03723
66	0.622129	0.703403	0.480772	0.576531	0.64648	0.503983	0.639371	0.683732	0.647226	0.841353	0.613336	0.725313	0.526357	0.525333	0.736127	0.779745	0.729464				0.565785	0.459087	0.657208	0.799881	0.736977	0.859622	0.713356	0.631961	0.7119	0.585459	0.854142	0.697155	0.896795	0.887323	0.574585	0.740466	0.671984				0.524137	0.636606	0.630143	0.801503	0.639333	0.669605	0.56141	0.51107	0.967633
68	0.636349	0.64107	0.469711	0.568057	0.640742	0.476917	0.628662	0.700494	0.632779	0.800533	0.60383	0.661298	0.469923	0.510914	0.774049	0.74061	0.702798				0.52692	0.417167	0.592044	0.713571	0.646868	0.744737	0.633584	0.531553	0.591401	0.510224	0.68548	0.591772	0.737627	0.764415	0.513368	0.65872	0.568855				0.476734	0.599863	0.636464	0.759036	0.582063	0.659063	0.535804	0.501404	0.896874
70	0.649405	0.562652	0.459595	0.570569	0.609496	0.44923	0.6176	0.671767	0.605892	0.755219	0.626111	0.638861	0.441468	0.511771	0.791738	0.691581	0.718583				0.512177	0.391569	0.550129	0.650272	0.608352	0.665072	0.602434	0.474844	0.503324	0.455197	0.575478	0.526417	0.637811	0.675331	0.469631	0.591535	0.506035				0.440128	0.578628	0.631808	0.738457	0.557913	0.673604	0.543626	0.485303	0.894472
Fig.2 f
Time (day)	CCA1p:LUC LD																								TOC1p:LUC LD																								LHYp:LUC LD
0	3.57415	3.48906	2.77537	4.04851	2.40961	1.46619	4.242	3.33902	3.24961	3.8406	1.99116	3.1334	2.75841	3.74897	3.62323	2.50231	4.23004								2.13207	2.41327	1.81351	2.40573	2.4214	1.91282	2.27338	3.12941	2.64667	2.42235	2.88932	2.67278	2.63676	3.03124	2.90801										2.79573
0.083333	4.10386	4.73482	3.58555	5.97667	4.4231	5.1037	3.58038	4.84957	4.59755	4.54718	2.59264	4.03742	3.22774	4.74342	3.52793	3.38175	3.71865								2.01946	1.63089	1.51221	1.47636	1.65868	1.79771	1.63607	2.33187	1.64153	1.42018	2.01985	1.5675	1.58368	2.23157	1.98148										3.94265
0.166667	2.78032	3.36106	2.82151	3.03342	3.98463	4.66191	3.02868	3.79317	3.26765	3.19861	4.04505	3.08105	2.96991	3.25957	2.84769	3.03559	2.29831								1.11151	0.914246	1.0074	0.931418	0.934407	1.19145	1.1408	1.17336	0.943556	0.852481	1.09007	0.84037	1.12018	1.1853	1.0443										1.99562
0.25	1.81568	1.62916	1.7003	1.41301	1.61504	1.7374	1.60432	2.15997	1.7528	1.72134	2.74271	2.03279	2.17018	1.41095	2.38517	2.34056	1.28704								0.84182	0.771427	0.851592	0.803148	0.726538	0.976285	0.875015	0.752291	0.682405	0.68484	0.697162	0.694766	0.82931	0.748256	0.732001										1.09637
0.333333	1.31543	0.88728	1.11789	0.889958	0.786636	0.676303	0.779987	1.27516	0.981429	1.07899	1.3694	1.03181	1.40957	0.676729	1.09358	1.6476	0.712336								0.836421	0.953678	0.972077	0.878417	0.793138	1.06063	0.904662	0.812781	0.703926	0.816122	0.757665	0.782398	0.902079	0.791672	0.796618										0.772956
0.416667	0.903668	0.630316	0.837646	0.683448	0.468124	0.429895	0.535346	0.889668	0.635752	0.81765	0.85228	0.647879	1.00653	0.478529	0.7669	1.15986	0.519364								0.917307	1.17611	1.11549	1.0512	0.974413	1.19158	0.995588	0.973462	1.02417	0.973565	0.972455	1.02566	1.0691	0.933826	0.890733										0.67296
0.5	0.742801	0.451531	0.690974	0.551531	0.36187	0.352506	0.470529	0.681207	0.494551	0.714514	0.663348	0.459654	0.856821	0.420291	0.669709	0.910016	0.439026								0.904748	1.12509	1.01569	1.04556	1.14192	1.18821	0.982342	0.980789	1.13991	0.972667	1.05195	1.144	1.04521	0.952436	0.882696										0.599878
0.583333	0.680594	0.404439	0.673158	0.505433	0.322179	0.320949	0.451417	0.682794	0.469759	0.737613	0.622919	0.389609	0.73021	0.391251	0.558098	0.820812	0.406412								0.914379	1.08187	1.02353	1.02375	1.14959	1.13692	0.948814	0.953296	1.2298	1.00391	1.05915	1.18115	1.04827	0.962653	0.857055										0.597444
0.666667	0.582524	0.367053	0.659854	0.467394	0.299603	0.311896	0.40002	0.666719	0.432757	0.606889	0.64141	0.360478	0.624842	0.386611	0.468867	0.690023	0.376419								0.915985	1.03282	1.00452	0.976498	1.11538	1.05573	0.924439	0.947577	1.20765	1.03623	1.05839	1.18777	1.02727	0.972382	0.838149										0.573755
0.75	0.485239	0.310946	0.622276	0.406103	0.268625	0.280968	0.344278	0.575833	0.372368	0.52817	0.54113	0.30375	0.496613	0.355707	0.417064	0.577447	0.328864								0.903388	0.963274	0.96187	0.926601	1.03292	0.979151	0.892966	0.881519	1.10622	0.99713	1.00119	1.10387	0.985329	0.921372	0.802924										0.550959
0.833333	0.436866	0.276176	0.57966	0.359901	0.246155	0.268686	0.32956	0.498769	0.344787	0.462378	0.471002	0.276593	0.432953	0.344541	0.404077	0.491507	0.303066								0.888964	0.884871	0.909387	0.896248	0.942368	0.888909	0.85164	0.822793	0.978791	0.931543	0.907594	0.972974	0.903117	0.854103	0.783564										0.579869
0.916667	0.491691	0.288781	0.587078	0.377062	0.287414	0.331986	0.36169	0.511153	0.382841	0.453145	0.455659	0.335595	0.466048	0.414524	0.4075	0.473449	0.330814								0.872955	0.809641	0.858808	0.85888	0.843975	0.822901	0.812381	0.760608	0.858232	0.858542	0.808267	0.856088	0.822763	0.769545	0.744171										0.719019
1	0.693627	0.445733	0.792877	0.543662	0.530737	0.591836	0.575686	0.684813	0.596338	0.594343	0.632384	0.531028	0.651142	0.664453	0.539829	0.584735	0.520258								0.849433	0.759417	0.83076	0.824564	0.785013	0.784411	0.779856	0.709772	0.77377	0.793584	0.737848	0.793484	0.767155	0.713525	0.710375										0.965484
1.08333	0.878942	0.812852	1.11991	0.838404	1.04925	1.02295	0.935249	0.894831	0.938886	0.825633	0.967761	0.92387	0.868124	1.00771	0.778151	0.823799	0.89564								0.816986	0.720789	0.805256	0.793036	0.737602	0.750447	0.752347	0.665756	0.707049	0.730065	0.687846	0.750973	0.727025	0.665695	0.666312										1.19825
1.16667	0.91528	1.19304	1.23253	1.01134	1.37729	1.22452	1.10596	0.870227	1.15555	0.926684	1.11571	1.13309	0.911399	1.19029	0.951765	1.0368	1.21523								0.795822	0.698838	0.792403	0.771889	0.714588	0.730478	0.737288	0.632415	0.660002	0.684048	0.654108	0.723861	0.691296	0.650629	0.65154										1.21204
1.25	0.814799	1.20229	1.07248	0.931276	1.27502	1.12926	0.976899	0.762152	1.06872	0.839695	0.995952	1.04545	0.800483	1.08535	0.865483	1.03601	1.18054								0.791063	0.710507	0.789777	0.759624	0.719544	0.738692	0.748426	0.620058	0.643864	0.680197	0.642104	0.691267	0.678782	0.660687	0.662251										1.01953
1.33333	0.714968	0.968032	0.871279	0.744396	1.02135	0.909055	0.776098	0.631672	0.882525	0.719995	0.812906	0.895598	0.686364	0.896581	0.703498	0.902895	0.982088								0.853139	0.866075	0.870294	0.798337	0.899244	0.861916	0.876386	0.725442	0.724777	0.828818	0.75085	0.792819	0.800962	0.826808	0.774675										0.847547
1.41667	0.612753	0.805584	0.720022	0.591712	0.8144	0.737888	0.649222	0.552656	0.721286	0.634975	0.666442	0.776476	0.610979	0.742309	0.569069	0.721382	0.805185								0.968513	1.10898	1.04516	0.943651	1.15534	1.02547	1.1132	0.971139	0.96556	1.16482	1.00884	1.02473	1.03481	1.10147	1.01252										0.744683
1.5	0.561229	0.678089	0.625552	0.492662	0.683094	0.678239	0.557017	0.532375	0.618044	0.597518	0.595956	0.687764	0.552896	0.652339	0.488589	0.618936	0.670657								1.06881	1.22411	1.14664	1.10032	1.23435	1.11296	1.22412	1.18044	1.1582	1.36892	1.17883	1.22884	1.1896	1.21658	1.22483										0.693607
1.58333	0.526619	0.619017	0.57936	0.471689	0.616958	0.662014	0.572553	0.511206	0.594953	0.586143	0.587682	0.641475	0.544363	0.561645	0.453586	0.564436	0.607947								1.12772	1.20337	1.13914	1.16618	1.17454	1.068	1.20161	1.24839	1.2657	1.3778	1.19291	1.23497	1.19916	1.19711	1.3235										0.668611
1.66667	0.460029	0.578756	0.5477	0.457704	0.573549	0.606718	0.537426	0.47609	0.563611	0.556728	0.570869	0.604518	0.512555	0.528581	0.444796	0.562945	0.571795								1.13161	1.12781	1.09957	1.15838	1.07645	1.0031	1.14753	1.18797	1.25726	1.31037	1.16652	1.16067	1.15099	1.12888	1.34683										0.634233
1.75	0.408762	0.510139	0.503361	0.430223	0.505029	0.528676	0.536475	0.421878	0.50418	0.49679	0.519967	0.529594	0.468855	0.476597	0.426657	0.53633	0.521675								1.08365	1.03421	1.04329	1.11336	0.984053	0.925184	1.07054	1.06747	1.14774	1.17058	1.07355	1.04501	1.05712	1.014	1.24829										0.60052
1.83333	0.404356	0.451927	0.461399	0.397795	0.430338	0.45145	0.514203	0.368634	0.44882	0.446263	0.469637	0.479767	0.442677	0.426493	0.405122	0.504284	0.475272								1.01651	0.95317	0.980814	1.03304	0.905631	0.86286	0.979052	0.938318	1.00997	1.04983	0.951449	0.933846	0.948481	0.909655	1.08233										0.609804
1.91667	0.519543	0.44268	0.479799	0.392661	0.433261	0.451026	0.52512	0.382448	0.472333	0.453128	0.483697	0.535033	0.514222	0.483361	0.447158	0.465784	0.528866								0.967353	0.897571	0.931904	0.996244	0.850605	0.835925	0.909254	0.859155	0.92835	0.954385	0.872279	0.885641	0.885298	0.853949	0.980634										0.711783
2	0.726353	0.545601	0.606996	0.490595	0.603377	0.60002	0.805888	0.450967	0.591212	0.545519	0.629538	0.698499	0.726477	0.672882	0.62274	0.484676	0.709072								0.915661	0.819347	0.8818	0.927218	0.789652	0.801131	0.846449	0.777547	0.827609	0.845186	0.804518	0.81588	0.810276	0.788789	0.892193										0.876014
2.08333	0.906103	0.789159	0.810188	0.655607	0.933528	0.933994	1.06893	0.570194	0.838692	0.703212	0.862727	0.94602	1.01502	0.921102	0.931749	0.662951	1.08226								0.874245	0.755855	0.856419	0.872983	0.751478	0.778598	0.806801	0.723114	0.746366	0.751319	0.756476	0.758002	0.749533	0.728381	0.818085										1.01194
2.16667	0.894505	0.946017	0.885167	0.788703	1.11506	1.08003	1.20046	0.610313	0.947267	0.726098	0.943333	1.0975	1.12074	0.980203	1.17319	0.747346	1.30988								0.840339	0.725381	0.832162	0.82101	0.740302	0.771384	0.788164	0.674843	0.69083	0.704199	0.709373	0.712153	0.698533	0.693907	0.759612										1.01481
2.25	0.792417	0.861986	0.789233	0.789259	1.03977	0.951974	1.01969	0.519167	0.826085	0.641137	0.853331	0.932524	0.961819	0.833581	1.16273	0.675786	1.16103								0.844543	0.781028	0.864821	0.804275	0.808205	0.824361	0.815399	0.68714	0.689385	0.731284	0.715594	0.712754	0.757632	0.733078	0.751116										0.886028
2.33333	0.672647	0.714335	0.665592	0.680605	0.830545	0.808901	0.803099	0.440866	0.679795	0.535389	0.699666	0.768096	0.782572	0.673722	1.00535	0.569703	0.966411								0.882852	0.870238	0.959969	0.8578	0.916895	0.936026	0.914424	0.815255	0.770443	0.863034	0.825677	0.796244	0.883227	0.826689	0.856851										0.746889
2.41667	0.584242	0.604129	0.585302	0.579275	0.694455	0.689065	0.711806	0.396466	0.569846	0.463676	0.603727	0.683663	0.679495	0.57171	0.860719	0.470275	0.845845								0.912746	0.98611	1.08375	0.984284	1.02179	0.986745	1.05108	0.996016	0.870293	1.02199	0.958166	0.909552	0.997046	0.935808	0.976373										0.661013
12.0833	1.98391	1.98992	1.6989	1.9846	2.01406	2.26544	2.34224	2.65347	2.13951	2.85469	2.51984	2.87476	3.3207	2.40958	2.17676	3.20024	1.90556								1.43144	1.40585	1.43776	1.43705	1.87269	1.17407	1.44503	1.56978	1.36934	1.76642	1.45378	1.35737	1.37731	1.50484	1.33441										1.54582
12.1667	1.73394	1.90453	1.55058	1.77965	1.85443	1.99705	1.88088	2.42149	2.05423	2.55429	2.27982	2.57087	2.80242	2.2044	1.79351	2.89059	1.74127								1.2133	1.08529	1.14573	1.26487	1.54106	1.03208	1.22667	1.25926	1.15221	1.42719	1.19628	1.2085	1.14668	1.3652	1.14679										1.41418
12.25	1.61625	1.96768	1.32319	1.79673	1.72043	1.7728	1.70686	2.12309	1.90317	2.29105	1.9274	2.21693	2.33419	2.06193	1.60154	2.39826	1.5915								1.08033	0.893646	0.965274	1.09903	1.23233	0.966785	1.06205	0.964294	0.971078	1.11716	0.987046	1.05267	0.941543	1.22926	1.0358										1.31628
12.3333	1.71888	2.19577	1.24161	1.9834	1.64599	1.71673	1.8085	1.9624	1.90047	2.18678	1.76396	1.96875	2.15377	2.07367	1.67132	2.09061	1.65046								1.03386	0.824509	0.916835	0.995342	1.0266	0.988779	0.965686	0.795117	0.8601	0.905487	0.870581	0.952168	0.862838	1.14307	0.992059										1.40885
12.4167	2.07089	2.56221	1.38294	2.25275	1.76589	1.9021	2.12212	1.9875	1.95395	2.20642	1.83538	1.91246	2.15221	2.18798	1.8967	2.00174	1.86137								1.06723	0.8058	0.922464	0.967235	0.907309	1.09177	0.920461	0.734258	0.800015	0.784548	0.827604	0.890635	0.808116	1.10786	1.00735										1.67607
12.5	2.17626	2.62232	1.63598	2.24202	1.91782	2.08171	2.17593	2.02433	1.94901	2.10165	2.03066	1.94948	2.02957	2.1663	2.02149	2.01914	2.06031								1.15348	0.833699	0.984918	1.00888	0.853024	1.19819	0.922969	0.72666	0.805483	0.738131	0.848167	0.867367	0.821525	1.10349	1.08673										1.85591
12.5833	1.98244	2.23482	1.78929	1.92991	1.91146	2.04576	1.96875	1.88998	1.75255	1.89854	2.071	1.88685	1.79654	1.79958	1.86787	1.95216	1.98589								1.30605	1.00891	1.13586	1.16915	0.887222	1.32376	1.01829	0.818974	0.972104	0.785248	0.969672	0.945463	0.984182	1.17048	1.20172										1.76548
12.6667	1.56565	1.7079	1.77717	1.55603	1.6966	1.74552	1.6031	1.6759	1.42412	1.53245	1.76983	1.62899	1.46528	1.38675	1.47782	1.67036	1.73381								1.37671	1.31196	1.30492	1.29751	1.03641	1.33444	1.14089	1.06319	1.29645	0.985347	1.16616	1.1589	1.28724	1.21634	1.30871										1.44993
12.75	1.28793	1.33854	1.55411	1.27019	1.38976	1.40414	1.29181	1.40061	1.19823	1.27238	1.40162	1.36876	1.19073	1.07765	1.19121	1.32207	1.42441								1.34311	1.49682	1.35654	1.31855	1.20869	1.28041	1.2196	1.34246	1.54801	1.24169	1.34336	1.31603	1.51876	1.22876	1.35214										1.19009
12.8333	1.1343	1.10895	1.34033	1.08575	1.17807	1.17042	1.08719	1.1939	1.05739	1.09829	1.15168	1.15681	1.00451	0.897136	1.01137	1.10042	1.20236								1.26368	1.51985	1.36551	1.28025	1.27141	1.20964	1.24002	1.4681	1.60707	1.37557	1.3854	1.3277	1.55093	1.22098	1.34263										1.04245
12.9167	1.03786	0.953897	1.14982	0.972566	1.03285	0.982519	0.949086	0.998419	0.942354	0.982867	0.954714	0.975343	0.867442	0.780174	0.880377	0.94059	0.98625								1.16935	1.40631	1.30463	1.25012	1.29616	1.12041	1.20937	1.4899	1.53207	1.39067	1.35391	1.27445	1.47018	1.16744	1.25149										0.965067
13	0.996183	0.897078	0.981569	0.911824	0.929777	0.875768	0.882954	0.912647	0.909662	0.906725	0.853599	0.864373	0.783729	0.730563	0.839788	0.836174	0.930384								1.07152	1.25941	1.20795	1.17098	1.28747	1.02853	1.14061	1.41937	1.40175	1.33858	1.24153	1.19268	1.33459	1.09457	1.15594										0.901508
13.0833	0.972439	0.875101	0.910224	0.874869	0.879353	0.873545	0.869704	0.890661	0.900446	0.86579	0.830604	0.805752	0.772524	0.73207	0.851147	0.789888	0.903316								0.975675	1.08885	1.09231	1.08122	1.20501	0.958309	1.07616	1.26638	1.21532	1.22464	1.11433	1.09977	1.16148	1.02149	1.05656										0.895903
13.1667	0.955767	0.8622	0.843382	0.850892	0.864237	0.886949	0.838726	0.852057	0.884113	0.857005	0.836565	0.812854	0.777825	0.702816	0.872066	0.784916	0.898164								0.882985	0.927643	0.945634	0.976267	1.05429	0.876742	0.9821	1.05036	1.0214	1.06311	0.963938	0.977565	0.970471	0.935868	0.94454										0.897122
13.25	0.906864	0.824963	0.784631	0.830354	0.813439	0.854725	0.767756	0.819038	0.862248	0.818819	0.814151	0.799045	0.741055	0.674636	0.855264	0.77151	0.762724								0.843708	0.823276	0.848465	0.882562	0.916671	0.835002	0.90936	0.860438	0.868504	0.92115	0.865061	0.886059	0.836273	0.889285	0.869822										0.90566
13.3333	0.940784	0.839619	0.730989	0.845783	0.772605	0.854606	0.764602	0.791825	0.868024	0.783557	0.799455	0.777987	0.741636	0.690932	0.847982	0.744589	0.709007								0.845897	0.771478	0.797792	0.815138	0.824036	0.841628	0.862506	0.746506	0.780835	0.818725	0.809449	0.816932	0.752776	0.872315	0.829912										0.92389
13.4167	1.03814	0.921666	0.781356	0.945074	0.799719	0.90111	0.836791	0.781154	0.909781	0.7938	0.796461	0.747873	0.764439	0.772266	0.918454	0.72515	0.741936								0.883772	0.760242	0.78895	0.791802	0.764818	0.881559	0.841995	0.68103	0.730373	0.747614	0.790547	0.779927	0.716871	0.877759	0.81905										0.962498
13.5	1.12065	0.997487	0.86793	0.98272	0.876198	1.01905	0.937932	0.80586	0.958514	0.787289	0.849674	0.765062	0.787365	0.884204	0.983198	0.724549	0.851054								0.958891	0.793922	0.803462	0.82215	0.73673	0.93957	0.842918	0.671683	0.738332	0.722923	0.812988	0.799471	0.739402	0.911686	0.838986										0.995313
13.5833	1.0462	0.969308	1.01073	0.951463	1.0324	1.09955	0.985931	0.844084	0.969355	0.802806	0.941411	0.854983	0.811355	0.901248	1.03418	0.774759	1.03249								1.04383	0.913088	0.900296	0.928446	0.77683	1.03971	0.906976	0.759249	0.851115	0.782951	0.923066	0.883753	0.85129	0.970966	0.903666										0.991463
13.6667	0.88203	0.817201	1.09741	0.809753	1.01667	1.01673	0.90724	0.806633	0.875701	0.724133	0.88381	0.849233	0.76002	0.808208	0.955011	0.741698	0.993828								1.06704	1.02811	0.99982	0.998289	0.87759	1.08233	0.948795	0.932228	0.98947	0.912601	1.02171	0.97534	0.976013	0.975837	0.953528										0.913228
13.75	0.720244	0.67244	1.03551	0.701879	0.918576	0.832558	0.762894	0.73504	0.771946	0.628588	0.765659	0.766005	0.662251	0.709624	0.830294	0.676105	0.84471								1.07943	1.13054	1.08184	1.04298	1.01794	1.10071	1.03616	1.16529	1.12603	1.06009	1.11311	1.09508	1.11587	0.992195	1.03399										0.819459
13.8333	0.655612	0.570866	0.897123	0.632997	0.814651	0.724986	0.687943	0.639794	0.684616	0.564271	0.653172	0.675607	0.596242	0.631467	0.730975	0.590224	0.72719								1.03412	1.16715	1.10128	1.04683	1.07903	1.07603	1.05906	1.26271	1.16103	1.12724	1.10374	1.11268	1.1799	0.972723	1.06184										0.761732
13.9167	0.611172	0.530078	0.760479	0.610939	0.720767	0.629544	0.631548	0.589117	0.636482	0.537565	0.604321	0.618539	0.536885	0.601098	0.640594	0.547087	0.653625								0.989462	1.1319	1.09817	1.02791	1.1186	1.02968	1.07749	1.25864	1.13897	1.14606	1.07576	1.1074	1.17468	0.95077	1.05455										0.734893
14	0.616742	0.496247	0.703557	0.608564	0.618765	0.568398	0.598454	0.542946	0.604404	0.530033	0.545839	0.555267	0.494333	0.583274	0.578295	0.499755	0.59482								0.910252	1.05635	1.05056	0.998809	1.07763	0.962744	1.03879	1.18567	1.05157	1.08883	1.00549	1.04382	1.09387	0.903407	0.984747										0.724539
14.0833	0.62441	0.511673	0.678798	0.601267	0.55159	0.549542	0.596964	0.528885	0.60091	0.542972	0.532834	0.527647	0.473138	0.592292	0.572066	0.488315	0.651337								0.849629	0.950067	0.981007	0.946014	1.01604	0.903152	1.01168	1.08611	0.956557	1.0238	0.9459	0.97131	0.986957	0.875152	0.931202										0.735881
14.1667	0.620825	0.569193	0.636912	0.586535	0.547773	0.56187	0.634292	0.545431	0.615282	0.5631	0.556731	0.533216	0.50056	0.635143	0.619327	0.504284	0.662435								0.797479	0.858801	0.905034	0.892901	0.922787	0.824118	0.943561	0.938558	0.842413	0.918986	0.876904	0.878411	0.873126	0.832616	0.850989										0.76012
14.25	0.607186	0.534099	0.601385	0.565748	0.5542	0.550839	0.644425	0.527048	0.604066	0.547305	0.575877	0.552407	0.508688	0.619225	0.632847	0.512599	0.619397								0.749023	0.770331	0.816876	0.810385	0.829498	0.773463	0.867297	0.801045	0.753086	0.806406	0.818208	0.79529	0.770552	0.792782	0.787419										0.772064
14.3333	0.556497	0.484348	0.612829	0.568408	0.556591	0.496441	0.577654	0.52227	0.591465	0.509057	0.55722	0.520597	0.480904	0.605222	0.605785	0.480602	0.568627								0.746242	0.744411	0.766665	0.766747	0.768368	0.760522	0.830283	0.715813	0.708197	0.739148	0.791478	0.757742	0.717034	0.79103	0.774915										0.771557
14.4167	0.551887	0.448866	0.568068	0.589163	0.606927	0.50479	0.554241	0.469103	0.588785	0.467886	0.517227	0.48185	0.452941	0.624923	0.61763	0.442841	0.538838								0.785867	0.739639	0.753448	0.765092	0.738214	0.813442	0.824144	0.673448	0.697956	0.739148	0.805028	0.768904	0.705313	0.822403	0.790935										0.751822
14.5	0.569896	0.451491	0.616212	0.620321	0.651403	0.495236	0.541652	0.471348	0.607327	0.45738	0.515546	0.452217	0.468883	0.697007	0.669902	0.427052	0.557738								0.811143	0.758661	0.739823	0.772726	0.703755	0.843666	0.809147	0.646772	0.692611	0.717527	0.823689	0.778432	0.707839	0.833324	0.791993										0.731166
14.5833	0.564739	0.442744	0.6561	0.614071	0.708715	0.50278	0.571056	0.470304	0.627852	0.444299	0.53291	0.45911	0.489404	0.739059	0.702089	0.419394	0.655075								0.854711	0.819778	0.775124	0.812496	0.735018	0.898486	0.826408	0.681881	0.738123	0.729992	0.874566	0.848276	0.759093	0.86124	0.829434										0.73737
14.6667	0.518336	0.406487	0.734438	0.571549	0.697205	0.497988	0.577742	0.471064	0.59834	0.426945	0.538124	0.464712	0.506246	0.701581	0.687417	0.424265	0.680154								0.891446	0.909622	0.841572	0.853619	0.790808	0.964239	0.851501	0.786004	0.808756	0.818627	0.932591	0.925182	0.844129	0.872921	0.873209										0.742451
14.75	0.4523	0.36179	0.777632	0.515585	0.617989	0.449779	0.530483	0.453141	0.561652	0.393618	0.508695	0.447722	0.493243	0.650278	0.656327	0.411703	0.659187								0.90505	0.999356	0.922301	0.899627	0.865053	1.00355	0.93124	0.956171	0.909817	0.927637	0.980423	1.01855	0.95904	0.889132	0.943776										0.768141
14.8333	0.412528	0.326878	0.769258	0.475675	0.493834	0.41776	0.49125	0.431947	0.522861	0.36787	0.479656	0.419483	0.464928	0.603498	0.62229	0.397028	0.60078								0.900117	1.04043	0.976536	0.935104	0.919655	0.993259	0.980645	1.06058	0.982574	1.02937	0.981576	1.06034	1.02681	0.894426	0.972798										0.754752
14.9167	0.382261	0.308094	0.782515	0.446424	0.418523	0.395545	0.45386	0.398991	0.499406	0.356306	0.42376	0.385453	0.424491	0.552033	0.571773	0.365231	0.544695								0.867424	1.01278	0.992098	0.952109	0.944035	0.957272	1.02056	1.09803	0.983772	1.04776	0.976397	1.0632	1.01529	0.872997	0.965136										0.725977
15	0.368001	0.293546	0.717047	0.434534	0.410731	0.355719	0.417445	0.368525	0.471778	0.343473	0.380791	0.353001	0.38957	0.512184	0.515342	0.334101	0.475304								0.816739	0.951527	0.972557	0.921805	0.897224	0.89197	1.00957	1.06405	0.937515	1.02963	0.950564	1.01261	0.962035	0.835388	0.921237										0.691358
Fig. 2g
Time in DD	CCA1p:LUC 2-h pulse												LHYp:LUC 2-h pulse												TOC1p:LUC 2-h pulse												CCA1p:LUC no pulse												LHYp:LUC no pulse
48	1.02718	1.03172	1.03492	1.03449	1.03356	1.02074	1.04761	1.03892	1.03906	1.04153	1.05795	1.02239	1.00067	1.00084	1.00527	1.0054	1.00962	0.990385	1.00225	1.00091	1.00707				0.999888	0.986783	0.998617	0.990473	0.985706	1.00216	1.00306	1.00382	0.99811	0.997736			1.04241	1.02033	1.0348	1.0352	1.06439	1.01076	1.01688	1.02508	1.02489	1.02844	1.02455	1.02839	1.00833
50	1.00243	1.00013	1.00519	1.00127	1.00138	1.00046	1.00364	0.997568	1.00364	1.00203	1.00705	1.00062	0.997935	0.998046	0.996874	0.995433	0.997349	0.997072	0.99754	0.998515	0.999234				0.999228	0.994551	1.00134	0.991964	0.995388	0.997751	0.998186	0.998478	0.998113	0.998243			1.0013	1.00362	1.00514	1.00263	1.00702	1.00056	1.00216	1	1.00292	0.998836	0.998404	1.00312	0.998766
52	0.990719	0.991079	0.986059	0.98872	0.98827	0.990542	0.981619	0.98324	0.985832	0.985563	0.975229	0.991861	1.00094	0.998219	1.00119	1.00266	0.997005	1.0061	1.00001	1.00078	0.997869				1.00095	1.00349	1.00242	1.00321	1.00466	0.998486	0.999271	0.998874	1.0004	0.998117			0.984319	0.994063	0.988113	0.988242	0.977336	0.996222	0.99625	0.991227	0.993674	0.99098	0.99277	0.989016	0.999262
54	0.97967	0.97707	0.973836	0.975511	0.976781	0.988257	0.967127	0.980273	0.971466	0.970874	0.959772	0.985123	1.00046	1.00289	0.996668	0.996504	0.996022	1.00644	1.00019	0.999797	0.99583				0.999932	1.01517	0.997628	1.01435	1.01425	1.0016	0.99948	0.998832	1.00338	1.0059			0.971971	0.98198	0.97195	0.973928	0.951249	0.992466	0.984706	0.983694	0.978509	0.981745	0.984275	0.979474	0.993644
56	1.07752	1.07886	1.02591	1.12664	1.04511	1.18118	1.03517	1.1188	1.02695	1.08702	1.00757	1.1345	1.01754	1.01128	1.00391	1.00642	1.0067	1.01444	1.00805	1.00682	1.00836				1.01634	1.06439	1.01539	1.02997	1.06654	1.05176	1.02483	1.03211	1.01679	1.03699			0.953336	0.958919	0.960891	0.968936	0.953144	0.989832	0.979003	0.987324	0.948487	0.975812	0.972546	0.960464	0.9877
58	2.05792	1.91279	1.53319	3.46959	1.84775	1.85524	1.48467	1.74286	1.32316	1.53145	1.29617	1.76632	1.07782	1.02769	1.00577	1.02114	1.0515	1.07587	1.06639	1.0505	1.04461				1.24717	1.30886	1.11147	1.24175	1.25313	1.25816	1.24832	1.14066	1.20401	1.1774			0.93458	0.932149	0.950863	0.967889	1.00195	0.992776	0.969432	0.998444	0.91621	0.97075	0.961312	0.93521	0.986698
60	1.09201	1.02862	0.97238	1.93008	1.10038	1.26482	1.0796	1.15553	0.998731	1.19235	0.965044	1.11598	1.00693	1.02373	0.994345	0.998639	0.991685	1.01743	1.00852	0.98974	0.990563				1.02373	1.04564	0.993989	1.04918	1.15475	1.02452	1.01119	1.03244	1.02241	1.01298			0.908604	0.915532	0.924666	0.951439	0.977744	0.974626	0.946298	0.979776	0.905561	0.956537	0.954094	0.916987	0.978729
62	0.982312	0.964262	0.927108	1.68874	0.995544	1.12583	0.987058	1.0665	0.935491	1.06678	0.898677	0.998167	1.00049	1.00336	0.974258	0.982098	0.978098	1.01894	1.00275	0.977715	0.979732				1.00274	1.04345	0.979715	1.05028	1.18645	1.01432	0.995998	1.0235	1.00694	1.00076			0.881949	0.90225	0.891559	0.916226	0.929004	0.95414	0.928241	0.955123	0.893304	0.933317	0.939785	0.899748	0.970602
64	0.934939	0.918246	0.889527	1.4991	0.94845	1.04166	0.921799	0.995369	0.895052	0.998098	0.856354	0.964589	0.998004	0.996836	0.966526	0.977638	0.970794	1.01554	1.00141	0.970181	0.971145				0.997183	1.03231	0.981013	1.05386	1.19345	1.00618	0.984903	0.995378	1.00407	0.992157			0.847237	0.892015	0.861774	0.882024	0.879216	0.934507	0.914809	0.930861	0.869315	0.916132	0.919239	0.86915	0.960208
Fig. 2h															Fig. 2i
	Before pulse	After pulse														Before pulse						After pulse
CCA1p:LUC	1	1.58658	1.59934	2.14388	2.91003	1.84046	1.91792	2.32412	1.48997	1.41868	2.83096				CCA1	0.3698	0.3439	0.4368	0.523	0.6529	0.4491	0.9559	1.4439	1.1688	1.0461	1.2879	0.9965
LHYp:LUC	1	1.0459	1.14304	0.983895	0.988499	0.938076	1.12757	0.996902	0.97266	0.960234	1.23845	1.36768	1.49791		LHY	0.1436	0.1096	0.1948	0.2736	0.3635	0.2031	0.2415	0.3368	0.3121	0.2952	0.2983	0.2349
TOC1p:LUC	1	1.40883	1.28602	0.955645	1.05424	1.06979	1.28085	1.20467	1.58979	2.01127	1.13781	1.13693	1.75778		TOC1	0.043	0.0364	0.0684	0.0915	0.134	0.0515	0.1368	0.1948	0.1456	0.1792	0.1644	0.1142
[truncated: 80 more columns]

## Sheet: Fig. 3
Fig. 3a-c Overlap
Gene expresion
Time (h)	CCA1p:LUC 12 h 50%| 12 h 90% RH with 2 h Overlap																					LHYp:LUC 12 h 50%| 12 h 90% RH with 2 h Overlap																					CCA1p:LUC 50% RH
0	1.40728	1.30124	1.13862	1.92042	1.9741	1.85675	1.76143	1.81693	1.45674	1.78261	2.3023	1.83776	1.59893	1.76307	1.72626	2.05523	2.09733	1.33037	1.49209	1.53161	1.41034	0.765146	0.749628	1.86672	1.39599	0.976852	1.54328	1.35822	1.2167	1.23462	0.88455	1.73245	1.26477	1.35398	1.04252	1.43692	1.02454	1.08068	1.53522	0.996285	1.14824	1.95847	1.92587	1.99434	1.32326	3.12002	2.58243	1.84571	2.30267
2	1.59071	1.31679	1.54212	2.12613	2.04017	2.3773	1.87478	2.17559	1.50797	2.12953	2.3982	1.85921	1.81941	2.07385	2.46323	2.45155	2.4662	1.53918	1.79381	1.68568	1.68905	0.544857	1.1134	3.11079	2.08535	1.82218	3.03431	2.24455	2.70637	1.96817	1.5586	2.66941	2.09623	2.40655	1.70311	2.22784	1.41093	1.80024	2.26042	2.29309	1.68973	2.8392	2.04901	2.2651	1.91249	3.49839	3.00521	2.14376	2.99339
4	1.40932	1.2459	1.44922	1.9718	1.94139	2.0833	1.76542	2.08113	1.3933	1.98171	2.23044	1.83536	1.62105	1.80193	2.4701	2.03068	2.29375	1.34173	1.58648	1.36491	1.56523	0.343022	0.856056	1.39517	1.04665	0.848055	1.26499	0.965118	1.39139	0.975322	0.867101	1.26496	1.02417	1.25059	0.878389	1.15349	0.814378	0.96246	1.16981	1.02149	0.805076	1.16704	1.90427	2.3765	1.83726	2.98136	2.65759	2.06965	3.28049
6	1.1114	1.06072	1.24134	1.66953	1.69763	1.82099	1.53301	1.68395	1.21276	1.66413	1.69012	1.70366	1.34264	1.57538	1.68271	1.49119	1.62905	1.24171	1.24507	1.01266	1.36324	0.368063	0.54762	0.642186	0.523071	0.402915	0.587605	0.477594	0.744311	0.476696	0.465881	0.597625	0.512509	0.644423	0.482052	0.592344	0.439747	0.560885	0.579127	0.435669	0.546356	0.583642	1.60706	1.85045	1.60133	1.75509	2.00172	1.67334	2.37805
8	0.849549	0.790552	1.0932	1.0948	1.27025	1.75643	1.14725	1.3271	1.06911	1.37139	1.15321	1.26427	0.917536	1.06355	1.08244	1.07336	1.00807	0.850675	0.702331	0.715595	0.98773	0.948973	0.370637	0.323028	0.25061	0.248533	0.313404	0.257868	0.467383	0.271298	0.271353	0.366285	0.334759	0.406433	0.296701	0.374854	0.291342	0.390439	0.352946	0.253031	0.427213	0.374605	1.26734	1.27641	1.1887	1.15127	1.44229	1.13859	1.6044
10	0.572117	0.621223	1.01029	0.711803	0.926898	1.51317	0.740129	1.06395	1.06709	0.876391	0.828071	0.85474	0.585055	0.689716	0.74219	0.82409	0.694934	0.498568	0.393942	0.552175	0.55	1.93355	0.271653	0.214338	0.167819	0.184985	0.21282	0.174146	0.292886	0.18752	0.169397	0.267381	0.25766	0.300996	0.219652	0.285478	0.219088	0.30426	0.255788	0.211366	0.359814	0.286263	0.634227	0.910548	0.702063	0.869691	1.05103	0.61882	1.11985
12	0.392405	0.45246	0.875239	0.524158	0.738946	1.28269	0.511774	0.922891	0.938214	0.575148	0.670832	0.651313	0.411253	0.505904	0.52815	0.713789	0.545127	0.326381	0.264814	0.524818	0.333675	1.79099	0.214591	0.170209	0.139965	0.152758	0.169044	0.130927	0.226039	0.155183	0.130427	0.2161	0.221692	0.257048	0.187905	0.245694	0.187277	0.254657	0.219643	0.186274	0.336113	0.249922	0.306386	0.726509	0.42532	0.737238	0.82164	0.359328	0.84931
14	0.215744	0.263257	0.586425	0.293741	0.463729	0.810145	0.293282	0.614862	0.59486	0.341824	0.427004	0.404384	0.237329	0.300566	0.301841	0.480963	0.3491	0.188447	0.160589	0.327013	0.20188	0.876196	0.177253	0.13687	0.120991	0.122105	0.133481	0.107737	0.183983	0.134139	0.107411	0.167285	0.185031	0.220432	0.158486	0.208376	0.15893	0.21063	0.194884	0.179156	0.298235	0.206582	0.176171	0.505924	0.275189	0.519145	0.589744	0.20597	0.605018
16	0.170674	0.1961	0.507534	0.243848	0.387418	0.735729	0.233725	0.564701	0.483249	0.270002	0.352836	0.308173	0.20105	0.249913	0.265924	0.442674	0.283774	0.148513	0.126234	0.268612	0.145526	0.619618	0.163213	0.129225	0.116062	0.115342	0.126076	0.101998	0.171392	0.128505	0.101511	0.157339	0.177235	0.209921	0.152714	0.197722	0.151881	0.199069	0.188103	0.171298	0.281773	0.200013	0.12172	0.421486	0.225731	0.42158	0.492874	0.15276	0.537692
18	0.159066	0.195068	0.504882	0.258216	0.444279	0.728881	0.258367	0.618705	0.458749	0.252867	0.3623	0.315639	0.204249	0.257661	0.28101	0.497161	0.278831	0.141328	0.119963	0.262563	0.123921	0.514972	0.146974	0.126584	0.115196	0.10999	0.124767	0.10278	0.164543	0.126934	0.0960899	0.151143	0.170391	0.202095	0.151108	0.200667	0.149384	0.19573	0.184797	0.169411	0.269521	0.199924	0.0996364	0.396388	0.189222	0.394637	0.475353	0.128099	0.495293
20	0.113847	0.141188	0.382154	0.211247	0.33414	0.608083	0.183937	0.48397	0.317742	0.225625	0.354869	0.325939	0.160566	0.210701	0.235433	0.418796	0.259768	0.125762	0.10403	0.191404	0.109534	0.476846	0.142857	0.165833	0.137216	0.146676	0.140181	0.11308	0.175121	0.138529	0.0982083	0.173734	0.186635	0.216305	0.166013	0.213208	0.174416	0.202472	0.203569	0.182395	0.300768	0.229035	0.108939	0.336899	0.147236	0.416276	0.494448	0.130538	0.434738
22	0.15193	0.165709	0.322965	0.233093	0.325197	0.538915	0.195332	0.485386	0.374686	0.231548	0.32508	0.284345	0.187559	0.223085	0.282145	0.421754	0.250616	0.137179	0.131094	0.191159	0.133312	0.359813	0.185146	0.184916	0.153212	0.169784	0.142193	0.119847	0.206966	0.152531	0.110036	0.204332	0.207808	0.24845	0.184328	0.239487	0.190409	0.215146	0.213897	0.207446	0.335887	0.239449	0.132521	0.322288	0.171949	0.396358	0.472488	0.160544	0.416627
24	0.50555	0.534456	0.509066	0.688376	0.666842	0.730731	0.488556	0.909406	0.876148	0.573778	0.594302	0.528066	0.578248	0.642872	0.638942	0.824613	0.549059	0.391059	0.40073	0.471234	0.374519	0.324778	0.303652	0.244717	0.22327	0.232657	0.267966	0.204599	0.327285	0.266833	0.162516	0.322871	0.248998	0.352267	0.350582	0.540168	0.338222	0.437777	0.295591	0.309779	0.40666	0.522513	0.291949	0.559888	0.464152	0.572899	0.569158	0.273751	0.593944
26	1.10078	1.07932	1.10464	1.32196	1.47338	1.45276	1.36712	1.45234	1.24921	1.24637	1.41616	1.44948	1.16923	1.24778	1.26526	1.30176	1.54531	0.993272	1.13241	1.09195	1.09153	0.257318	1.12509	2.46898	1.94903	1.21375	2.22848	1.71149	1.35874	1.74358	1.18016	1.57406	1.56865	1.45384	1.18999	1.40592	1.47645	1.3416	1.65282	1.59735	1.14505	1.3766	1.3351	1.25938	1.0787	1.4341	1.55673	1.15972	1.26011
28	0.884881	0.920165	0.855585	1.01921	1.12304	1.10404	1.0495	1.12953	1.05521	0.958871	1.05356	1.13188	0.963066	0.992143	1.07942	1.03424	1.16067	0.805873	0.962998	0.868656	0.890312	0.232697	0.714094	1.23319	1.03742	0.676853	1.15064	0.861134	0.831662	0.944102	0.727567	0.946462	0.859251	0.872965	0.742574	0.872863	0.84777	0.769903	0.92273	0.910842	0.803608	0.790836	1.07593	1.04519	0.851006	1.20421	1.25589	0.989701	1.02709
30	0.683934	0.72477	0.654449	0.775411	0.830281	0.845953	0.754626	0.878351	0.819305	0.728511	0.7866	0.839036	0.74328	0.75654	0.853985	0.846061	0.83839	0.608068	0.755305	0.656297	0.712247	0.261139	0.479309	0.742479	0.647245	0.444727	0.745831	0.528175	0.586625	0.609899	0.484514	0.674145	0.559573	0.59687	0.514404	0.623461	0.545554	0.531818	0.625417	0.564436	0.637788	0.559391	0.786769	0.802989	0.626938	0.906847	0.911261	0.716361	0.799851
32	0.52611	0.563343	0.524245	0.630335	0.680437	0.69676	0.586182	0.713521	0.655428	0.579643	0.635389	0.664054	0.581366	0.605811	0.678529	0.722311	0.673043	0.482964	0.578934	0.527193	0.572534	0.934366	0.350989	0.546651	0.476112	0.318396	0.545101	0.379275	0.456171	0.443589	0.358031	0.528924	0.420661	0.469307	0.382143	0.474582	0.398373	0.407299	0.476244	0.41026	0.530501	0.43038	0.610909	0.647037	0.483703	0.711186	0.687025	0.555361	0.66106
34	0.436395	0.459825	0.450213	0.529464	0.598831	0.61663	0.491603	0.620809	0.558246	0.497988	0.572936	0.577872	0.485239	0.515762	0.589325	0.648752	0.582502	0.401429	0.481841	0.45508	0.493561	1.51301	0.280106	0.444251	0.386745	0.254767	0.443774	0.29827	0.383235	0.351486	0.294212	0.451201	0.349926	0.401199	0.31608	0.401406	0.324635	0.344524	0.390376	0.28573	0.475775	0.363785	0.489581	0.560772	0.400289	0.614684	0.562579	0.450172	0.572488
36	0.378128	0.392677	0.404752	0.478863	0.555546	0.590164	0.441958	0.600391	0.515744	0.454358	0.543683	0.540486	0.436408	0.466199	0.52778	0.62416	0.532164	0.3571	0.422729	0.416739	0.448922	1.53458	0.245896	0.364605	0.314944	0.217684	0.363909	0.240127	0.337941	0.291655	0.257443	0.407701	0.310682	0.361331	0.282024	0.36088	0.279148	0.301426	0.328542	0.238599	0.456936	0.331377	0.442798	0.531526	0.366078	0.598714	0.528457	0.392532	0.543515
38	0.253729	0.257118	0.267663	0.327619	0.390012	0.434992	0.305177	0.424281	0.357906	0.309697	0.370054	0.360511	0.292782	0.323659	0.361463	0.482163	0.379531	0.238956	0.289226	0.285626	0.30147	0.901389	0.194579	0.244705	0.215208	0.163786	0.239275	0.170731	0.259204	0.205918	0.178083	0.283839	0.235206	0.283759	0.223297	0.289233	0.208289	0.243229	0.261006	0.205157	0.371346	0.257762	0.280688	0.395934	0.267904	0.445315	0.388442	0.223575	0.42734
40	0.271419	0.247183	0.261524	0.334437	0.392886	0.457218	0.304725	0.433443	0.371957	0.289548	0.355776	0.333008	0.288658	0.325351	0.348933	0.481437	0.363835	0.23027	0.263802	0.278875	0.286345	0.72152	0.181494	0.220559	0.193872	0.149969	0.22143	0.157626	0.241705	0.191901	0.157691	0.264224	0.217383	0.265766	0.208332	0.274682	0.193243	0.232454	0.242785	0.188263	0.354492	0.253993	0.232032	0.368171	0.238322	0.395628	0.362686	0.179907	0.39408
42	0.238173	0.272503	0.288226	0.333811	0.434748	0.434333	0.344524	0.471355	0.357099	0.320341	0.411121	0.403577	0.301633	0.332735	0.340912	0.497297	0.413516	0.232249	0.282633	0.292207	0.296044	0.642796	0.177277	0.221805	0.188155	0.142116	0.229897	0.164169	0.232132	0.197413	0.14925	0.264725	0.207485	0.259845	0.213299	0.267345	0.19037	0.226808	0.241514	0.189017	0.340769	0.255929	0.226052	0.391795	0.238329	0.406015	0.358867	0.171572	0.394174
44	0.191255	0.202148	0.209765	0.274773	0.343512	0.354157	0.271278	0.367252	0.274628	0.254409	0.384787	0.378814	0.236071	0.262329	0.283517	0.394097	0.335294	0.174842	0.200416	0.230875	0.225808	0.709044	0.180499	0.237968	0.188336	0.171258	0.215697	0.148971	0.195803	0.172062	0.171324	0.304032	0.251235	0.254967	0.182316	0.237373	0.174143	0.2099	0.239913	0.206525	0.394666	0.237705	0.257147	0.372078	0.23078	0.485195	0.414752	0.219761	0.414663
46	0.230659	0.222305	0.210131	0.314087	0.337396	0.374717	0.282718	0.377579	0.324675	0.267994	0.338399	0.354422	0.263641	0.292838	0.343077	0.442063	0.330349	0.20516	0.219274	0.247957	0.259005	0.52316	0.189292	0.238995	0.209223	0.187927	0.216095	0.164982	0.219746	0.197284	0.188553	0.28264	0.254758	0.255122	0.215014	0.279334	0.184284	0.236816	0.270706	0.232756	0.406395	0.308415	0.227804	0.313137	0.215746	0.391577	0.449207	0.2246	0.380702
48	0.568499	0.590638	0.532823	0.625344	0.657487	0.648659	0.617272	0.683906	0.646795	0.634654	0.654517	0.608346	0.60238	0.652293	0.667112	0.696061	0.64979	0.539708	0.567581	0.536704	0.61115	0.360395	0.231199	0.463581	0.45354	0.313135	0.344687	0.438846	0.404383	0.471377	0.240728	0.38976	0.292986	0.39136	0.558694	0.548612	0.435893	0.546987	0.526016	0.321079	0.474073	0.519576	0.429391	0.54939	0.420679	0.482203	0.569467	0.350374	0.500562
50	1	1	1	1	1	1	1	1	1	1	1	1	1	1	1	1	1	1	1	1	1	0.299013	1	1	1	1	1	1	1	1	1	1	1	1	1	1	1	1	1	1	1	1	1	1	1	1	1	1	1
52	0.789478	0.806012	0.794926	0.775111	0.763371	0.789468	0.755208	0.751405	0.743197	0.74392	0.758434	0.779012	0.780866	0.794468	0.84327	0.831043	0.75999	0.839289	0.813906	0.770795	0.770629	0.2542	0.638724	0.609861	0.613695	0.598184	0.62351	0.600337	0.638188	0.580813	0.615696	0.643708	0.628858	0.670141	0.631561	0.682523	0.618969	0.64854	0.629329	0.644336	0.730257	0.676066	0.766262	0.795554	0.750717	0.775843	0.876846	0.757308	0.770978
54	0.579187	0.604902	0.631981	0.549321	0.564389	0.627231	0.562379	0.584037	0.567149	0.586839	0.591213	0.605275	0.599352	0.592027	0.675313	0.750153	0.588015	0.626423	0.619616	0.582475	0.577675	0.257617	0.458191	0.406575	0.416925	0.412052	0.430587	0.399729	0.468505	0.394824	0.422522	0.475883	0.456495	0.492693	0.460805	0.505702	0.414552	0.458044	0.443233	0.462394	0.583217	0.488335	0.575881	0.641618	0.562864	0.592966	0.702383	0.566376	0.617933
56	0.468409	0.496829	0.539006	0.481641	0.490906	0.553899	0.459363	0.501274	0.484241	0.485713	0.495026	0.507069	0.499367	0.514762	0.58223	0.639817	0.506091	0.507581	0.522392	0.488579	0.486613	0.574622	0.3659	0.311542	0.325538	0.310607	0.333562	0.302473	0.372207	0.303033	0.327028	0.393026	0.375133	0.403588	0.356957	0.40688	0.309677	0.369404	0.34586	0.376621	0.492277	0.378171	0.463498	0.541983	0.454522	0.496072	0.584315	0.454168	0.52967
58	0.401132	0.423178	0.479893	0.42915	0.451954	0.501438	0.40544	0.455716	0.437097	0.429726	0.44308	0.460672	0.447713	0.462738	0.547281	0.572254	0.460332	0.418367	0.456904	0.433433	0.437768	1	0.302004	0.264427	0.273158	0.257782	0.283221	0.249319	0.316702	0.25043	0.267975	0.35369	0.328524	0.358872	0.299486	0.355756	0.258174	0.318903	0.29521	0.302077	0.456783	0.319369	0.410985	0.487923	0.393861	0.457714	0.537122	0.401769	0.49306
60	0.372672	0.39062	0.449948	0.415145	0.433004	0.488811	0.386807	0.453415	0.428701	0.407132	0.427365	0.442287	0.426548	0.441583	0.532875	0.543553	0.450803	0.36674	0.425311	0.408841	0.412016	1.14762	0.283576	0.23936	0.23757	0.23249	0.256389	0.218893	0.296049	0.218417	0.234015	0.340734	0.305594	0.334512	0.269133	0.321287	0.227081	0.286489	0.27034	0.295159	0.402363	0.298147	0.403151	0.474762	0.372681	0.455927	0.52564	0.385639	0.48814
62	0.24858	0.256176	0.288439	0.279718	0.286019	0.327838	0.259729	0.303187	0.274877	0.269062	0.275363	0.266687	0.213755	0.294117	0.393323	0.39895	0.296505	0.21624	0.259988	0.245921	0.265898	0.713621	0.20403	0.170447	0.174436	0.165769	0.174398	0.156294	0.229874	0.167196	0.190693	0.253179	0.235451	0.272294	0.200825	0.25123	0.17979	0.220158	0.217054	0.206125	0.382919	0.231416	0.303773	0.368778	0.28497	0.347083	0.406911	0.285119	0.395289
64	0.253235	0.284287	0.284476	0.292005	0.29405	0.343114	0.261907	0.302636	0.279598	0.259864	0.246472	0.244527	0.184561	0.349635	0.385779	0.392026	0.304736	0.200339	0.26617	0.241895	0.296412	0.684722	0.188219	0.159204	0.162482	0.149525	0.175278	0.150529	0.213437	0.152845	0.173976	0.255409	0.207945	0.253378	0.190263	0.238394	0.166924	0.206514	0.211211	0.19879	0.375668	0.230848	0.284583	0.361468	0.265305	0.339393	0.378258	0.25126	0.379125
66	0.232739	0.285431	0.274191	0.28476	0.302556	0.347738	0.289321	0.317242	0.280007	0.310049	0.343022	0.286934	0.185254	0.376656	0.360765	0.356145	0.341185	0.184592	0.24092	0.264119	0.328827	0.709957	0.207613	0.15432	0.149606	0.147556	0.168539	0.141473	0.200128	0.143171	0.155671	0.274989	0.219591	0.253121	0.175406	0.231015	0.155502	0.195735	0.201025	0.213531	0.399806	0.223247	0.314515	0.409193	0.279563	0.368152	0.387338	0.249509	0.391232
68	0.195989	0.231266	0.214855	0.248352	0.248388	0.296027	0.251266	0.262658	0.227857	0.239125	0.273239	0.229978	0.155219	0.305997	0.292435	0.297201	0.294859	0.142246	0.176334	0.216979	0.244263	0.517722	0.178312	0.136414	0.127394	0.129014	0.14901	0.12109	0.172865	0.132748	0.12431	0.21461	0.209248	0.224295	0.159613	0.21376	0.146657	0.186299	0.183024	0.177887	0.343579	0.206218	0.276631	0.337504	0.257153	0.371942	0.421303	0.26823	0.408126
70	0.259149	0.278132	0.256485	0.304497	0.272315	0.362461	0.281282	0.325458	0.278924	0.268438	0.293765	0.249363	0.181533	0.363262	0.381667	0.372127	0.339119	0.193474	0.223163	0.262688	0.286195	0.504548	0.185875	0.160762	0.166376	0.147609	0.165681	0.157909	0.190449	0.158316	0.137976	0.212735	0.201848	0.22546	0.198243	0.275529	0.165247	0.226969	0.212835	0.19843	0.369468	0.261684	0.247625	0.309394	0.243749	0.326631	0.407788	0.254526	0.359271
72	0.644525	0.697659	0.634573	0.576953	0.507369	0.686949	0.643138	0.559966	0.600178	0.662495	0.678362	0.499041	0.487968	0.793204	0.764549	0.49271	0.688409	0.522297	0.62608	0.554989	0.62494	0.344828	0.336181	0.394703	0.41078	0.356652	0.335273	0.410973	0.378878	0.425821	0.335039	0.370613	0.393517	0.423508	0.400321	0.49309	0.394618	0.436998	0.454399	0.386026	0.709246	0.534181	0.410911	0.580807	0.413118	0.434167	0.491071	0.333358	0.448297
74	1.23109	1.11978	1.1516	0.929873	0.824532	1.20539	1.25922	0.845138	1.044	1.47676	1.24788	0.994405	1.06557	1.33921	1.88248	1.02238	1.17403	1.07995	1.11075	1.22995	1.02245	0.31268	0.816093	1.14574	1.14773	1.05673	1.02818	1.20255	1.3523	1.31151	0.866649	0.992017	1.19008	1.2989	1.34463	1.06504	1.11787	1.09338	1.36822	1.05349	1.71903	1.34929	0.719992	0.832369	0.794226	0.628319	0.880016	0.634749	0.820791
76	0.996144	1.05477	0.97231	0.800625	0.733452	1.054	1.07971	0.840222	0.967507	1.46231	1.36139	1.07753	1.0075	1.23692	1.88599	1.30794	1.1773	1.01219	1.22988	1.16049	0.930981	0.269495	0.588148	0.719765	0.635972	0.591164	0.608839	0.584525	0.800449	0.683273	0.482979	0.629149	0.695212	0.814931	0.817817	0.681031	0.665455	0.675334	0.811098	0.654076	1.02498	0.750777	0.565944	0.676877	0.608533	0.492498	0.818367	0.479871	0.631109
78	0.869211	0.92415	0.742557	0.607249	0.561347	0.798493	0.962234	0.741127	0.839096	1.06577	1.03399	0.842265	0.896025	1.08283	1.22144	1.15076	0.908095	0.772785	0.872819	1.03086	0.791901	0.296137	0.41786	0.506227	0.392671	0.358806	0.448288	0.363592	0.50125	0.415153	0.31125	0.487135	0.428697	0.556252	0.534116	0.487585	0.437807	0.45034	0.431705	0.364457	0.675925	0.533669	0.438572	0.561959	0.47006	0.40267	0.695648	0.390148	0.528035
80	0.672917	0.683422	0.603477	0.650735	0.471038	0.630524	0.744994	0.598967	0.685345	0.707442	0.742025	0.585788	0.779953	0.837278	0.824239	0.935378	0.677849	0.563946	0.573036	0.783698	0.604692	0.80281	0.326806	0.379663	0.269916	0.260113	0.361418	0.237342	0.340576	0.278268	0.237219	0.385137	0.336567	0.430661	0.357896	0.372601	0.334459	0.331652	0.3124	0.276635	0.547485	0.41541	0.359902	0.481884	0.394214	0.342685	0.593255	0.324273	0.467851
82	0.484558	0.507692	0.513822	0.611255	0.425283	0.54581	0.579216	0.506459	0.544027	0.507602	0.583093	0.464611	0.594216	0.635499	0.623106	0.77719	0.56083	0.442803	0.433362	0.615941	0.4945	1.42671	0.265769	0.314346	0.215953	0.212139	0.312635	0.185566	0.276238	0.217728	0.198484	0.341232	0.298192	0.368222	0.285217	0.31918	0.276884	0.275322	0.260551	0.242281	0.489208	0.350181	0.319398	0.433444	0.353021	0.31262	0.525206	0.291183	0.431567
84	0.382043	0.415449	0.471295	0.536206	0.41892	0.523395	0.494968	0.468759	0.48225	0.415541	0.510311	0.417699	0.490451	0.537296	0.514867	0.691242	0.506284	0.38103	0.359175	0.496236	0.430589	1.27139	0.234127	0.278446	0.185569	0.184029	0.284158	0.158625	0.241698	0.186916	0.179207	0.323719	0.272447	0.334158	0.24811	0.291504	0.249629	0.256187	0.232596	0.223928	0.447111	0.320845	0.318273	0.416399	0.345377	0.31436	0.499367	0.296493	0.435879
86	0.269487	0.279708	0.337803	0.392479	0.318984	0.407988	0.334597	0.353204	0.365841	0.272317	0.359652	0.299559	0.318646	0.395012	0.347152	0.557897	0.373507	0.263713	0.250189	0.320054	0.307219	0.671385	0.188453	0.198635	0.146962	0.139851	0.187225	0.124987	0.19529	0.148809	0.135859	0.242524	0.215427	0.262174	0.201447	0.246035	0.19372	0.216012	0.194475	0.18977	0.359174	0.246036	0.245794	0.325157	0.276325	0.248814	0.397462	0.239396	0.355123
88	0.310522	0.341632	0.411875	0.443877	0.377714	0.502018	0.383643	0.466474	0.438398	0.26974	0.383838	0.347955	0.324631	0.452581	0.378804	0.612872	0.473567	0.281463	0.279395	0.356499	0.356821	0.623371	0.21633	0.212393	0.149129	0.141556	0.2401	0.127839	0.183525	0.151111	0.14473	0.257898	0.217328	0.266273	0.194611	0.258349	0.199449	0.215364	0.197235	0.191596	0.34679	0.265085	0.243781	0.323861	0.269415	0.253895	0.375247	0.224762	0.346161
90	0.244887	0.248603	0.308744	0.351715	0.314034	0.395348	0.293352	0.381413	0.343641	0.229707	0.32815	0.279305	0.205552	0.364622	0.300308	0.467703	0.371829	0.192843	0.206925	0.267722	0.287452	0.52749	0.188691	0.176811	0.128103	0.121859	0.202097	0.109559	0.17072	0.131777	0.12169	0.24796	0.199391	0.23261	0.165503	0.221785	0.17324	0.18924	0.181794	0.179812	0.334577	0.224287	0.267558	0.365394	0.289758	0.288758	0.38962	0.231223	0.386333
92	0.218617	0.212145	0.266912	0.313121	0.278607	0.377907	0.26715	0.34512	0.29921	0.192572	0.293769	0.25363	0.17372	0.341561	0.277511	0.402923	0.354372	0.174142	0.189304	0.23341	0.260137	0.429803	0.174111	0.160675	0.126193	0.120551	0.190684	0.11055	0.160536	0.13223	0.11244	0.219758	0.182198	0.22557	0.164883	0.226925	0.168607	0.193853	0.178273	0.174707	0.339267	0.219523	0.237853	0.310352	0.253958	0.262107	0.385103	0.23859	0.357723
94	0.32324	0.315715	0.358949	0.385589	0.309869	0.472737	0.352909	0.397978	0.3849	0.269746	0.362452	0.287492	0.236979	0.484672	0.412117	0.472965	0.43632	0.287766	0.291401	0.289073	0.343516	0.375385	0.196703	0.199953	0.180009	0.158393	0.229101	0.16437	0.186665	0.176616	0.139449	0.233411	0.198346	0.265499	0.233381	0.299992	0.227296	0.263114	0.202789	0.195545	0.394184	0.261437	0.225552	0.287422	0.237741	0.238596	0.359065	0.217788	0.323891
96	0.693527	0.692002	0.682891	0.568026	0.448921	0.682047	0.657421	0.554994	0.625577	0.635632	0.697958	0.426193	0.423512	0.869434	0.791166	0.656969	0.6791	0.561439	0.632089	0.502512	0.642173	0.289434	0.277244	0.377441	0.367348	0.286843	0.389626	0.335875	0.360602	0.345324	0.249725	0.370287	0.354161	0.43572	0.363029	0.510227	0.365013	0.42544	0.388589	0.370951	0.632089	0.490578	0.364103	0.519287	0.396887	0.341273	0.476751	0.27575	0.442225
98	1.1102	1.03583	1.10671	0.884466	0.690976	1.06773	1.20672	0.769612	1.00703	1.26437	1.17733	0.689416	0.832309	1.38402	1.64761	0.956053	1.02095	1.10578	1.15361	1.14285	1.04137	0.265311	0.834516	1.06781	1.05411	0.995288	0.929002	1.04244	1.02885	1.38811	0.868266	0.910333	0.940841	1.19466	0.912423	1.04272	1.04174	1.15839	1.39038	1.08629	1.65602	1.29438	0.57634	0.701829	0.660226	0.441256	0.694009	0.459294	0.707043
100	0.849649	1.00061	0.86265	0.628093	0.578727	0.784761	0.969354	0.623432	0.887741	0.961781	0.930098	0.610659	0.736099	1.27561	1.21176	0.804619	0.808814	0.956503	0.982143	0.981967	1.05108	0.23911	0.582635	0.685575	0.583907	0.58749	0.600412	0.585699	0.62404	0.844121	0.497526	0.586073	0.587308	0.78427	0.585492	0.647391	0.636637	0.753796	0.816052	0.682264	0.967911	0.752355	0.443851	0.56099	0.511996	0.349709	0.637438	0.353761	0.552022
102	0.686117	0.850724	0.641693	0.459107	0.43984	0.584338	0.713242	0.475873	0.674871	0.679367	0.67029	0.478628	0.576121	0.906709	0.844787	0.645813	0.603091	0.663048	0.69933	0.733934	0.812253	0.271799	0.424433	0.45997	0.348488	0.352246	0.432499	0.371703	0.413522	0.520408	0.30705	0.417425	0.401064	0.530689	0.393617	0.44628	0.411215	0.490386	0.531884	0.420578	0.643271	0.497117	0.34838	0.470132	0.408801	0.286275	0.519033	0.302655	0.454625
104	0.533712	0.618048	0.536942	0.387045	0.362956	0.495804	0.54366	0.399582	0.529128	0.523888	0.524093	0.390879	0.44934	0.683369	0.68353	0.544423	0.473095	0.508023	0.519845	0.598222	0.597288	0.675296	0.349063	0.36165	0.260036	0.256789	0.344456	0.270417	0.332391	0.377556	0.230989	0.331161	0.322433	0.42457	0.30066	0.359964	0.314989	0.372052	0.422691	0.333474	0.516089	0.396247	0.282534	0.417266	0.338349	0.245682	0.437204	0.269653	0.401271
106	0.444358	0.48187	0.464721	0.346464	0.320456	0.449976	0.445483	0.359106	0.441419	0.441191	0.449388	0.349515	0.377298	0.554291	0.579717	0.488851	0.414141	0.410383	0.436096	0.518101	0.468901	1.08338	0.308491	0.313856	0.219739	0.210071	0.2911	0.2247	0.286438	0.305525	0.197088	0.291007	0.288489	0.36752	0.253789	0.316573	0.263666	0.314138	0.352739	0.290207	0.461443	0.347202	0.259151	0.376275	0.297988	0.229085	0.40341	0.25685	0.373857
108	0.384324	0.411296	0.432453	0.322492	0.306537	0.433007	0.415195	0.349607	0.407349	0.408681	0.412364	0.342654	0.347644	0.499284	0.546844	0.486976	0.38829	0.363811	0.397838	0.477595	0.398983	1.09315	0.283758	0.294484	0.19778	0.185269	0.203964	0.195625	0.261936	0.26182	0.182614	0.275258	0.266766	0.341578	0.23331	0.299856	0.243891	0.286737	0.311075	0.266263	0.435483	0.323097	0.258935	0.359752	0.293389	0.225791	0.398761	0.244375	0.375655
110	0.28402	0.300565	0.336319	0.264685	0.260017	0.349852	0.323835	0.290333	0.330778	0.303774	0.326249	0.248843	0.245645	0.391002	0.42481	0.405958	0.31099	0.259092	0.296541	0.370931	0.302515	0.703087	0.218297	0.22293	0.160001	0.143429	0.195844	0.149431	0.214051	0.200433	0.144962	0.219947	0.218944	0.284458	0.193903	0.257356	0.201093	0.24074	0.248951	0.218358	0.370172	0.258491	0.194788	0.289473	0.236744	0.189124	0.322499	0.201038	0.308611
112	0.274576	0.334163	0.378363	0.308328	0.312119	0.411813	0.36343	0.357153	0.419439	0.323906	0.349182	0.274429	0.261974	0.434417	0.437385	0.450906	0.361154	0.2742	0.334995	0.396796	0.336888	0.668971	0.235978	0.232872	0.157278	0.139873	0.23463	0.146609	0.207348	0.190904	0.138922	0.230812	0.210834	0.279681	0.187326	0.260726	0.198561	0.235125	0.24032	0.211444	0.357273	0.263888	0.200428	0.291482	0.230024	0.191895	0.29851	0.193398	0.30464
114	0.240246	0.247459	0.307163	0.278865	0.289873	0.363875	0.31008	0.3088	0.349534	0.276013	0.344119	0.258556	0.196255	0.368951	0.361376	0.367069	0.332514	0.211504	0.255895	0.311319	0.261131	0.592977	0.200477	0.199584	0.139649	0.122528	0.221118	0.11977	0.185444	0.156739	0.122539	0.228158	0.197036	0.247536	0.163398	0.228243	0.174086	0.206408	0.210916	0.197646	0.337647	0.240665	0.229207	0.334336	0.269163	0.224178	0.315546	0.208965	0.368234
116	0.220529	0.207772	0.262452	0.266218	0.264752	0.32085	0.269802	0.267817	0.266906	0.220826	0.281482	0.204901	0.166909	0.324066	0.305288	0.318951	0.307488	0.176613	0.207026	0.260651	0.213824	0.460313	0.181103	0.174514	0.13166	0.120871	0.203226	0.117052	0.170652	0.144545	0.111187	0.21201	0.181012	0.231357	0.163822	0.229137	0.169888	0.202976	0.195105	0.183911	0.3394	0.226775	0.186201	0.265043	0.222754	0.190001	0.303692	0.206951	0.3109
118	0.363741	0.328896	0.375588	0.366637	0.318189	0.398983	0.380856	0.323491	0.361421	0.308559	0.347129	0.236949	0.237042	0.440237	0.4317	0.373313	0.376368	0.279488	0.300273	0.374669	0.321547	0.40642	0.20016	0.201058	0.169836	0.157918	0.23304	0.163358	0.208903	0.171975	0.136761	0.228131	0.190498	0.271849	0.217019	0.302289	0.207699	0.267132	0.213219	0.197958	0.38342	0.267861	0.180295	0.261312	0.229777	0.18434	0.293117	0.198442	0.297035
120	0.727638	0.703951	0.66602	0.540859	0.440613	0.530441	0.669422	0.437176	0.596464	0.649304	0.67253	0.336334	0.439549	0.866586	0.754776	0.471712	0.551872	0.58195	0.607149	0.606186	0.685867	0.312433	0.274314	0.358025	0.335223	0.272644	0.366269	0.315107	0.369599	0.337904	0.264087	0.338277	0.314724	0.458831	0.350869	0.498233	0.403502	0.49376	0.426512	0.366108	0.594725	0.515323	0.279424	0.482845	0.412896	0.25956	0.354218	0.23874	0.45355
122	1.08415	0.998609	1.00111	0.758735	0.680126	0.706465	1.12284	0.601551	1.05006	1.11701	1.02117	0.609126	0.760382	1.31445	1.32464	0.662149	0.760002	0.999696	1.06299	1.01388	1.09234	0.286715	0.69399	0.901377	0.90847	1.06591	0.802747	1.10579	0.923759	0.941056	0.75508	0.658829	0.915691	1.05983	0.783567	0.847245	0.92876	1.10905	1.26678	0.989611	1.32675	1.27661	0.416547	0.613126	0.585359	0.32044	0.477347	0.356912	0.58235
124	0.836503	0.882211	0.753775	0.59507	0.575719	0.55146	0.877632	0.518872	0.971665	0.88186	0.86733	0.522879	0.678149	1.04589	1.03535	0.592603	0.570824	0.819706	0.899076	0.815515	1.16985	0.242863	0.473349	0.556617	0.543692	0.67289	0.50981	0.590846	0.591942	0.556628	0.47619	0.462175	0.601495	0.699763	0.524508	0.578084	0.566511	0.717109	0.804283	0.594892	0.916682	0.824075	0.311421	0.498446	0.458315	0.256308	0.4343	0.282945	0.466832
126	0.664262	0.73351	0.543157	0.40152	0.443012	0.414709	0.692249	0.405585	0.759563	0.624441	0.650983	0.408007	0.519404	0.847916	0.744812	0.495001	0.455138	0.61125	0.649763	0.60864	0.794181	0.260646	0.350609	0.399259	0.355314	0.453319	0.385911	0.409965	0.405445	0.374032	0.321183	0.331711	0.419422	0.501202	0.369414	0.416615	0.375014	0.489656	0.513235	0.394141	0.642966	0.52157	0.254235	0.404419	0.35912	0.225485	0.371041	0.244094	0.384381
128	0.543642	0.57189	0.447385	0.321258	0.364378	0.353985	0.524547	0.336906	0.576963	0.494257	0.512919	0.339916	0.40838	0.66305	0.621505	0.41965	0.388751	0.473723	0.506493	0.51038	0.554639	0.50122	0.296307	0.324914	0.275313	0.33185	0.313234	0.302796	0.320967	0.296459	0.250871	0.271847	0.336943	0.403199	0.300552	0.34216	0.290895	0.385462	0.407031	0.325113	0.532454	0.404882	0.207951	0.351	0.301706	0.191526	0.318082	0.211208	0.347098
130	0.452325	0.470453	0.403739	0.266761	0.312246	0.321801	0.43842	0.297583	0.468379	0.412348	0.439195	0.273216	0.346577	0.540897	0.542275	0.376164	0.352237	0.394502	0.426681	0.449548	0.448282	0.832769	0.266368	0.285755	0.23566	0.270169	0.281797	0.249535	0.281893	0.260034	0.21643	0.248991	0.297134	0.363373	0.265515	0.303434	0.251338	0.335711	0.351319	0.288872	0.47768	0.350236	0.185919	0.318751	0.263699	0.178865	0.290569	0.195747	0.324723
132	0.389059	0.426347	0.397513	0.242785	0.300118	0.329616	0.390842	0.290618	0.424958	0.388627	0.405176	0.256327	0.318113	0.484658	0.519736	0.385133	0.282697	0.364349	0.401718	0.423845	0.396507	0.861348	0.258857	0.26666	0.218321	0.238118	0.266262	0.220342	0.262968	0.24074	0.197067	0.241427	0.277726	0.347833	0.246026	0.289695	0.233042	0.311524	0.320786	0.269569	0.448645	0.32099	0.183958	0.306251	0.252582	0.174084	0.28245	0.198791	0.318506
134	0.258835	0.326018	0.318596	0.216779	0.244749	0.29872	0.306084	0.256781	0.350453	0.290453	0.329464	0.184003	0.254922	0.379226	0.408964	0.333751	0.177392	0.269087	0.305294	0.327567	0.293923	0.584006	0.202252	0.201735	0.16675	0.180746	0.168384	0.159427	0.217462	0.189292	0.144318	0.194641	0.229037	0.291845	0.202153	0.250153	0.194693	0.253235	0.26016	0.221909	0.369559	0.257427	0.148185	0.25322	0.202681	0.151716	0.240065	0.168752	0.264234
136	0.309164	0.34173	0.352202	0.242507	0.287253	0.335821	0.317279	0.288268	0.360596	0.326032	0.375471	0.207735	0.282056	0.41597	0.425182	0.346806	0.277355	0.296132	0.330315	0.367622	0.310591	0.54387	0.220745	0.200433	0.157592	0.174546	0.213123	0.152927	0.208962	0.177263	0.132761	0.197943	0.222289	0.299292	0.197094	0.248555	0.184619	0.249626	0.249537	0.213194	0.356835	0.258411	0.158334	0.262524	0.209666	0.154996	0.23038	0.164134	0.267601
138	0.294345	0.303762	0.333137	0.236812	0.269873	0.349892	0.30041	0.287084	0.343291	0.286367	0.34871	0.192459	0.259981	0.361053	0.370392	0.343406	0.287952	0.255338	0.297122	0.326559	0.261792	0.534386	0.182742	0.198603	0.156253	0.153761	0.211087	0.13948	0.186246	0.162292	0.125359	0.202608	0.223148	0.271552	0.179375	0.227585	0.171356	0.226165	0.228577	0.210738	0.350822	0.243296	0.17608	0.294824	0.243431	0.181374	0.253796	0.17672	0.314584
140	0.280753	0.275892	0.310069	0.260949	0.269063	0.358366	0.300467	0.273373	0.317308	0.268074	0.324619	0.200338	0.247668	0.331397	0.342875	0.343969	0.282057	0.23157	0.274518	0.291544	0.245242	0.461336	0.175533	0.182151	0.153912	0.153734	0.195907	0.13109	0.18737	0.161312	0.124684	0.191551	0.206815	0.266212	0.184066	0.230614	0.174506	0.232182	0.223597	0.218057	0.349964	0.249354	0.148356	0.241791	0.203262	0.155016	0.237207	0.16645	0.262637
142	0.458294	0.406116	0.425791	0.337647	0.322821	0.424716	0.415129	0.317947	0.4126	0.379145	0.388775	0.244546	0.313487	0.421779	0.462745	0.423418	0.325618	0.32597	0.371362	0.380551	0.335751	0.402216	0.207283	0.208035	0.20412	0.20266	0.220023	0.180104	0.262668	0.21972	0.160332	0.212648	0.221399	0.323888	0.255419	0.286288	0.248279	0.321168	0.276837	0.250274	0.382797	0.328805	0.150488	0.241573	0.213699	0.148096	0.234964	0.154511	0.257414
Fig. 3d-f	No Overlap
Time (h)	CCA1 50%|90% RH																								LHY 50%|90% RH																								CCA1 50% RH
2	2.40953	2.56905	2.0268	2.13875	2.20064	4.20062	4.19734	2.16535	2.20368	2.97682	4.20945	2.31791	3.49383	3.12441	3.97276	2.03993	2.5434	3.32272	2.57912	3.47842	3.83074	2.84708	3.23654		2.18216	3.99291	2.06705	2.39419	2.18791	2.22974	1.43108	3.13534	2.9221	3.38868	3.0947	1.70155	1.92872	3.61935	1.67937	2.81064	1.48353	3.47171	1.9844	1.44467	1.96007	2.5267	1.13434	0.793165	3.38564
4	1.99903	2.07573	1.80138	1.90447	1.81574	3.62051	3.36711	1.89283	1.95957	2.47378	3.3889	2.0758	3.02775	2.82856	3.41738	1.85514	2.26043	2.99355	2.17758	3.02976	3.39252	2.25271	2.82793		1.50947	2.59371	1.64374	1.4708	1.54681	1.70186	1.19138	2.14193	2.01605	2.11971	2.11275	1.35789	1.50452	2.57425	1.29617	2.08403	1.12631	2.36487	1.56721	1.2297	1.27583	1.77509	1.09931	0.716404	2.98728
6	1.60385	1.55063	1.31724	1.51193	1.33776	2.70415	2.34835	1.52786	1.53604	1.74835	2.54834	1.71716	2.24492	2.26624	2.68377	1.51604	1.82735	2.44149	1.67762	2.22642	2.62066	1.71401	2.26067		1.02641	1.59123	1.34156	1.11236	0.917295	1.19396	0.881157	1.3146	1.29096	1.2591	1.3759	1.10174	1.1145	1.5492	1.02371	1.51377	0.768809	1.48662	1.16648	1.03903	0.809726	1.15289	1.05263	0.662086	2.40917
8	1.26994	1.0686	1.00059	1.21057	0.990909	2.03942	1.78796	1.28056	1.18674	1.32756	2.05417	1.38994	1.67563	1.75578	2.0816	1.21228	1.42894	1.89204	1.30616	1.6602	1.96173	1.34533	1.74157		0.785223	1.10489	1.13978	0.889902	0.600623	0.910625	0.682614	0.934593	0.887966	0.859862	0.97809	0.93939	0.89253	1.00986	0.836745	1.18114	0.565038	1.02927	0.934982	0.898591	0.577586	0.818276	0.996321	0.622556	1.79807
10	0.959426	0.772368	0.747153	0.983293	0.790027	1.6064	1.45746	1.08685	0.905841	1.06218	1.74028	1.13658	1.30101	1.37922	1.65131	0.954161	1.10193	1.47407	1.08056	1.34025	1.53518	1.10195	1.37217		0.638828	0.847067	1.02967	0.699453	0.448149	0.739063	0.566753	0.717226	0.664652	0.637123	0.755344	0.822357	0.749314	0.738028	0.711234	0.96451	0.443308	0.765813	0.793308	0.790794	0.450996	0.628859	0.947212	0.604779	1.40924
12	0.777093	0.628205	0.660732	0.850059	0.693626	1.34743	1.30368	0.958405	0.756387	0.928033	1.54415	0.950672	1.09615	1.18689	1.40108	0.805272	0.93553	1.26015	0.97078	1.15974	1.29179	0.958809	1.14632		0.564323	0.706881	0.957517	0.578404	0.372526	0.646815	0.497723	0.600566	0.545464	0.535018	0.631735	0.750898	0.656778	0.602919	0.630239	0.872876	0.367632	0.60558	0.701984	0.71775	0.368647	0.503584	0.921675	0.592817	1.22987
14	0.541885	0.465351	0.463342	0.631892	0.557045	1.0264	0.941837	0.776074	0.576906	0.731291	1.20443	0.728663	0.834909	0.939266	1.0875	0.614562	0.71878	0.989876	0.73379	0.853621	0.97853	0.760574	0.876035		0.493046	0.559555	0.899195	0.448743	0.312776	0.543853	0.45151	0.491966	0.415719	0.43634	0.50019	0.68617	0.56504	0.466599	0.549162	0.688956	0.290014	0.45629	0.598011	0.643988	0.283451	0.384524	0.930595	0.574172	0.935549
16	0.515546	0.42997	0.443617	0.56687	0.530296	0.958071	0.964969	0.725188	0.504875	0.680924	1.17197	0.670343	0.777652	0.852689	1.03919	0.563738	0.663071	0.900408	0.691665	0.824251	0.907412	0.733409	0.800884		0.488988	0.522154	0.89435	0.441053	0.30564	0.539403	0.440312	0.454044	0.405022	0.39961	0.48453	0.668697	0.561689	0.449389	0.530435	0.663317	0.282734	0.41573	0.574599	0.636161	0.264932	0.366463	0.914878	0.554569	0.843972
18	0.529938	0.431287	0.45566	0.554087	0.511385	0.957337	0.99515	0.714159	0.500126	0.679071	1.18838	0.645989	0.758201	0.826058	1.05959	0.567045	0.67262	0.898282	0.721437	0.851788	0.915133	0.716341	0.809879		0.482346	0.494601	0.89121	0.441916	0.293597	0.537806	0.42546	0.442717	0.390292	0.36379	0.480708	0.664421	0.56998	0.444455	0.505754	0.617838	0.272214	0.390775	0.562568	0.645522	0.255303	0.355645	0.876974	0.546894	0.87482
20	0.544621	0.449542	0.509332	0.597464	0.455625	0.984254	0.900086	0.674729	0.49548	0.65908	1.20884	0.615408	0.792064	0.854694	1.10813	0.5857	0.656828	0.927016	0.771906	0.812483	1.01065	0.692051	0.844722		0.471684	0.461816	0.893713	0.462974	0.290988	0.567071	0.426012	0.422749	0.421934	0.356793	0.492769	0.674704	0.599279	0.476474	0.470531	0.585462	0.292278	0.390944	0.578309	0.665298	0.259441	0.349247	0.829646	0.54328	0.997317
22	0.551855	0.475077	0.511563	0.621121	0.517454	0.913708	0.856568	0.732421	0.488819	0.630434	1.14935	0.62956	0.772555	0.841534	1.07711	0.576083	0.638912	0.948697	0.734054	0.805661	0.952938	0.684613	0.871158		0.533849	0.535627	1.02557	0.5317	0.374341	0.624694	0.465446	0.416122	0.429566	0.453863	0.470653	0.705106	0.619373	0.453652	0.494198	0.598936	0.379682	0.455558	0.649287	0.64973	0.297691	0.422887	0.818817	0.57375	0.850492
24	0.749885	0.669111	0.62428	0.70398	0.775644	1.03158	1.0271	0.967738	0.693984	0.734769	1.20217	0.840166	0.892362	0.934877	1.18891	0.796335	0.87368	1.1345	0.85683	0.989144	1.00421	0.809174	1.01219		0.603279	0.636375	1.01629	0.532265	0.418173	0.590458	0.462252	0.457265	0.446628	0.532142	0.515876	0.703576	0.602469	0.544375	0.59807	0.718252	0.426324	0.536654	0.671927	0.655395	0.307497	0.501271	0.874453	0.610377	0.971467
26	1.61657	1.6143	1.56634	1.53704	1.29642	1.82473	1.63724	1.47835	1.57348	1.55028	1.97467	1.43646	1.86865	1.91299	1.99154	1.55891	1.78456	2.02714	1.59644	1.89015	1.97372	1.42971	1.7509		1.28404	1.4474	1.25881	1.20742	1.2457	1.6201	1.17481	0.754339	1.95507	2.21573	2.23169	1.04558	1.34127	1.70491	1.07972	1.65942	0.976191	1.71627	1.27042	1.25093	1.14106	1.2903	1.06711	0.743859	1.8457
28	1.33718	1.26154	1.24934	1.22559	1.11787	1.40161	1.36606	1.27251	1.28113	1.30959	1.5734	1.24675	1.47059	1.54527	1.56769	1.27132	1.44854	1.57493	1.24009	1.518	1.58139	1.23463	1.43094		0.932666	1.08186	1.02606	0.915495	0.8626	1.19975	0.883393	0.731909	1.32055	1.40042	1.53126	0.948986	1.04865	1.14499	0.886957	1.2285	0.749386	1.26646	1.01994	1.0011	0.853407	0.941271	0.960381	0.68681	1.43722
30	1.07515	0.944655	0.943882	1.00674	0.968051	1.07763	1.09588	1.0379	0.957541	0.986492	1.20061	1.01819	1.07998	1.13562	1.20395	1.01111	1.06508	1.17448	1.04319	1.10648	1.20831	1.00439	1.13191		0.726377	0.896171	0.904593	0.751424	0.627578	0.912891	0.713386	0.636792	0.929444	0.930719	1.05871	0.836574	0.821912	0.805531	0.745806	0.943284	0.56359	0.929735	0.842653	0.854339	0.623953	0.690835	0.892359	0.649154	1.14629
32	0.883425	0.744375	0.75879	0.85032	0.802638	0.895668	0.928583	0.882852	0.750683	0.783465	1	0.836025	0.863902	0.880274	0.97865	0.792606	0.826261	0.9399	0.916473	0.861493	0.98774	0.862674	0.939865		0.604333	0.757969	0.836685	0.632718	0.487106	0.748913	0.588797	0.576672	0.724916	0.69032	0.807176	0.755922	0.69245	0.624184	0.661509	0.780266	0.449692	0.757338	0.737171	0.761812	0.502135	0.550882	0.888563	0.623503	0.961932
34	0.766926	0.63385	0.648292	0.738893	0.694323	0.807271	0.843323	0.788472	0.647342	0.674605	0.899902	0.722428	0.764923	0.750896	0.860561	0.677802	0.712697	0.816276	0.834441	0.737069	0.878341	0.797935	0.837016		0.548896	0.668959	0.801286	0.566186	0.416226	0.670686	0.521323	0.532563	0.625989	0.57225	0.682725	0.715906	0.637964	0.531739	0.588086	0.688555	0.375423	0.646481	0.675429	0.715711	0.436629	0.472799	0.886447	0.608358	0.861322
36	0.720269	0.594544	0.612972	0.695873	0.657173	0.773817	0.82895	0.741086	0.609994	0.647062	0.867258	0.663961	0.731255	0.713325	0.821098	0.643554	0.681202	0.782721	0.818052	0.696755	0.837064	0.785279	0.801731		0.525738	0.620955	0.807875	0.539686	0.384542	0.658525	0.499154	0.51763	0.599915	0.528454	0.648205	0.689364	0.642943	0.503673	0.550016	0.661777	0.348283	0.57885	0.647153	0.697706	0.408886	0.443955	0.873565	0.599925	0.840837
38	0.510897	0.436204	0.470393	0.482172	0.536357	0.584241	0.642145	0.600451	0.452428	0.479297	0.662725	0.522931	0.550707	0.536158	0.607755	0.489404	0.506234	0.59183	0.621849	0.491676	0.613132	0.601885	0.583294		0.448092	0.521287	0.750599	0.438035	0.31795	0.537867	0.444309	0.452488	0.463102	0.408567	0.516857	0.626458	0.542399	0.39804	0.471076	0.516303	0.305484	0.435458	0.5464	0.63972	0.304609	0.338456	0.832373	0.608675	0.613239
40	0.471041	0.397215	0.416529	0.441028	0.493163	0.549269	0.615811	0.557106	0.423667	0.442834	0.611328	0.506541	0.514335	0.502417	0.572503	0.455584	0.483368	0.566363	0.580734	0.481128	0.578526	0.562565	0.540377		0.434103	0.511809	0.74648	0.410743	0.297896	0.520841	0.419121	0.414723	0.442112	0.368058	0.497704	0.608907	0.522559	0.377747	0.432263	0.482407	0.301205	0.393651	0.526727	0.622356	0.28674	0.316128	0.810388	0.613242	0.582797
42	0.453216	0.391577	0.394611	0.431246	0.482569	0.580551	0.607693	0.529007	0.457155	0.450559	0.616257	0.50852	0.539879	0.518288	0.566984	0.456565	0.517409	0.584368	0.563244	0.484073	0.580022	0.54005	0.526632		0.42483	0.508217	0.740715	0.397575	0.287349	0.521266	0.401677	0.407847	0.433965	0.346696	0.487314	0.606998	0.518448	0.370247	0.428079	0.44124	0.291152	0.384112	0.529668	0.612817	0.270163	0.300694	0.77954	0.614576	0.642098
44	0.491462	0.433044	0.407138	0.480156	0.518751	0.60416	0.644946	0.507829	0.458571	0.516593	0.656436	0.457186	0.570114	0.544657	0.614274	0.495862	0.50996	0.612511	0.607083	0.495494	0.640569	0.562278	0.560299		0.424109	0.518244	0.766719	0.428966	0.301727	0.589737	0.414589	0.437599	0.485288	0.377257	0.493238	0.622656	0.586543	0.420183	0.420015	0.455498	0.303975	0.424352	0.58371	0.639348	0.261865	0.298508	0.749035	0.621213	0.676423
46	0.545495	0.458991	0.470191	0.537799	0.549534	0.586957	0.638123	0.550411	0.41997	0.494668	0.619646	0.494493	0.538664	0.523548	0.647109	0.530922	0.476834	0.604806	0.620545	0.539886	0.626487	0.573078	0.624363		0.509939	0.589542	0.861108	0.572496	0.397263	0.656941	0.498757	0.524705	0.486121	0.506829	0.523777	0.654972	0.613943	0.471269	0.436332	0.548664	0.427161	0.499305	0.669073	0.765199	0.291849	0.407919	0.751362	0.656281	0.60292
48	0.55206	0.599695	0.54027	0.570357	0.619715	0.724963	0.667469	0.685905	0.623326	0.582757	0.664188	0.713771	0.667033	0.617103	0.676944	0.667664	0.684953	0.729947	0.714522	0.572801	0.651517	0.622918	0.654393		0.666915	0.703224	0.836122	0.550052	0.436112	0.648515	0.57221	0.584241	0.512582	0.560797	0.554974	0.693903	0.600063	0.529445	0.581618	0.613221	0.52698	0.547516	0.724338	0.756396	0.50485	0.550935	0.814322	0.740212	0.751885
50	1	1	1	1	1	1	1	1	1	1	0.971201	1	1	1	1	1	1	1	1	1	1	1	1		1	1	1	1	1	1	1	1	1	1	1	1	1	1	1	1	1	1	1	1	1	1	1	1	1
52	0.827367	0.79011	0.783046	0.761888	0.844861	0.7646	0.82464	0.875502	0.766343	0.819341	0.790739	0.830803	0.772047	0.768554	0.780527	0.810384	0.749313	0.761166	0.838746	0.813281	0.775357	0.804049	0.7987		0.763799	0.903787	0.867884	0.741403	0.715694	0.787862	0.813154	0.944952	0.771089	0.715106	0.742697	0.88445	0.797508	0.747063	0.782408	0.752683	0.731269	0.804796	0.811663	0.81212	0.726027	0.713183	0.911701	0.869721	0.776163
54	0.676263	0.619907	0.61199	0.667951	0.711754	0.625061	0.68262	0.753139	0.593356	0.654698	0.661872	0.67652	0.608923	0.592912	0.632069	0.688603	0.58337	0.61751	0.682808	0.618683	0.635451	0.670686	0.665181		0.639069	0.775559	0.791727	0.607816	0.575072	0.670405	0.669853	0.784984	0.601737	0.545023	0.573847	0.797365	0.657508	0.579239	0.63922	0.631859	0.572268	0.655912	0.712896	0.719805	0.546886	0.547042	0.871064	0.810481	0.63622
56	0.559915	0.512043	0.516261	0.60588	0.589543	0.536079	0.597083	0.670749	0.49313	0.542398	0.58516	0.561685	0.513255	0.484442	0.534712	0.573948	0.476128	0.520742	0.592402	0.501493	0.54236	0.59505	0.573371		0.554766	0.683419	0.743874	0.528286	0.46996	0.582819	0.587894	0.688405	0.501744	0.439576	0.47921	0.734595	0.569502	0.472188	0.550859	0.541171	0.483773	0.566215	0.643677	0.65971	0.445941	0.461789	0.842079	0.769982	0.543287
58	0.50275	0.468394	0.473075	0.568258	0.518485	0.486758	0.550669	0.60715	0.446099	0.474611	0.526143	0.496574	0.465316	0.433634	0.481641	0.509562	0.423386	0.464449	0.547646	0.444485	0.489272	0.552117	0.528335		0.512929	0.631001	0.722651	0.481104	0.413791	0.540975	0.538976	0.631826	0.449945	0.385398	0.433294	0.677488	0.526607	0.419143	0.493303	0.478138	0.389991	0.496886	0.599783	0.629178	0.395435	0.407832	0.837374	0.731355	0.486141
60	0.489164	0.45987	0.483822	0.576604	0.506777	0.470584	0.545765	0.577001	0.440036	0.455601	0.505474	0.504059	0.461819	0.426708	0.465382	0.499777	0.424243	0.451455	0.547214	0.432141	0.477653	0.545571	0.512518		0.502021	0.615716	0.736588	0.469454	0.399824	0.537676	0.529458	0.632544	0.450054	0.366575	0.432541	0.676021	0.527262	0.410378	0.480376	0.4503	0.348147	0.459895	0.588382	0.632029	0.379622	0.394078	0.828041	0.717428	0.483317
62	0.407331	0.385132	0.424708	0.488008	0.46815	0.414081	0.526276	0.578136	0.376835	0.387572	0.449232	0.449739	0.40288	0.373617	0.412122	0.463854	0.36451	0.409674	0.550033	0.373534	0.463907	0.645335	0.512493		0.453378	0.560245	0.723635	0.50878	0.36679	0.486834	0.510292	0.642837	0.399601	0.324868	0.399537	0.716274	0.494586	0.364185	0.488398	0.610561	0.333989	0.42421	0.557886	0.622922	0.348293	0.3327	0.871025	0.811306	0.366926
64	0.401551	0.383621	0.428179	0.467489	0.464987	0.421049	0.559147	0.540206	0.374306	0.385723	0.464825	0.44537	0.407199	0.374535	0.416724	0.469964	0.366687	0.428826	0.566716	0.355699	0.465463	0.615646	0.492253		0.439989	0.561752	0.73611	0.467888	0.35323	0.470846	0.48304	0.605418	0.388648	0.303124	0.396945	0.72911	0.488709	0.352058	0.469101	0.54829	0.328749	0.398413	0.547301	0.622275	0.321609	0.313495	0.876749	0.814377	0.373871
66	0.421866	0.388003	0.405997	0.513993	0.505292	0.482973	0.59069	0.56131	0.406509	0.443212	0.483664	0.433639	0.441574	0.404599	0.451344	0.505017	0.403375	0.472442	0.606645	0.376405	0.512519	0.637591	0.526888		0.437077	0.552729	0.746803	0.480645	0.35883	0.49521	0.470819	0.608274	0.396219	0.304247	0.405614	0.708376	0.499928	0.368927	0.485253	0.510674	0.320018	0.402623	0.573523	0.624421	0.31557	0.313556	0.856457	0.799994	0.428389
68	0.424186	0.383728	0.386768	0.526451	0.490649	0.466102	0.589928	0.557346	0.363719	0.440666	0.474623	0.419762	0.414546	0.380359	0.46916	0.494053	0.359522	0.454999	0.631143	0.398872	0.525253	0.667381	0.593468		0.475057	0.535397	0.803654	0.522107	0.383501	0.518769	0.492222	0.592112	0.429087	0.324685	0.399257	0.702773	0.522376	0.368747	0.431704	0.476725	0.341992	0.408253	0.592938	0.690904	0.330475	0.34583	0.834832	0.782358	0.400922
70	0.371802	0.366942	0.348147	0.463611	0.464376	0.460313	0.570635	0.578709	0.347018	0.436796	0.463841	0.464079	0.394371	0.354014	0.462141	0.49676	0.337193	0.439167	0.591776	0.404041	0.501873	0.637791	0.594561		0.536233	0.597634	0.796639	0.475974	0.395188	0.480805	0.50023	0.602277	0.384587	0.306504	0.380853	0.829212	0.486423	0.348555	0.460134	0.463369	0.442476	0.415371	0.576781	0.672143	0.392465	0.386922	0.854759	0.803754	0.375931
72	0.44874	0.48479	0.409053	0.5304	0.562429	0.563335	0.618411	0.671949	0.483681	0.59803	0.559085	0.584075	0.490144	0.413898	0.51645	0.598658	0.425423	0.527308	0.619869	0.410708	0.535619	0.641359	0.612702		0.527782	0.719511	0.78311	0.473137	0.419604	0.531461	0.509416	0.669276	0.415417	0.36453	0.445835	0.804047	0.515281	0.447885	0.528879	0.525059	0.411872	0.492634	0.619096	0.663445	0.381519	0.365847	0.879339	0.858401	0.463142
74	0.605813	0.697379	0.592211	0.717622	0.699207	0.702442	0.751513	0.801399	0.606013	0.768912	0.681139	0.760138	0.609843	0.544706	0.659077	0.723857	0.541669	0.644283	0.740696	0.669903	0.684133	0.938675	0.884292		0.846832	1.04059	0.92583	0.927102	0.812858	0.830821	0.940773	1.14722	0.797192	0.810788	0.803224	0.917852	0.858967	0.866646	0.756361	0.754634	0.822581	0.99421	0.907721	0.902085	0.787322	0.788763	1.04432	1.15606	0.541717
76	0.488175	0.546495	0.456512	0.554477	0.585248	0.549053	0.598266	0.659274	0.469114	0.591006	0.561414	0.567483	0.482251	0.428811	0.527152	0.551516	0.416123	0.508306	0.565424	0.530288	0.533544	0.703947	0.638915		0.666187	0.830422	0.808564	0.645794	0.638356	0.660937	0.733453	0.927715	0.618436	0.590433	0.609463	0.826763	0.678979	0.639711	0.587697	0.576612	0.583377	0.74454	0.724242	0.740241	0.552207	0.582654	0.888928	0.881576	0.404389
78	0.398801	0.432771	0.38353	0.464213	0.479523	0.45562	0.498258	0.569325	0.370077	0.474218	0.48236	0.460298	0.3908	0.344747	0.433306	0.44827	0.326992	0.408589	0.481915	0.406655	0.432427	0.578052	0.522268		0.57351	0.722444	0.749249	0.542122	0.52651	0.57899	0.610811	0.774471	0.509245	0.478614	0.504575	0.744821	0.579018	0.519594	0.494534	0.502289	0.485878	0.623686	0.655456	0.667843	0.437795	0.472008	0.837437	0.782209	0.337165
80	0.338628	0.367739	0.345946	0.410298	0.418662	0.39285	0.434641	0.510893	0.310089	0.400819	0.429966	0.401819	0.337094	0.287902	0.365295	0.377738	0.272318	0.343143	0.431304	0.329667	0.367882	0.513058	0.442198		0.511335	0.636747	0.706799	0.468624	0.448334	0.508714	0.536534	0.675822	0.433923	0.401229	0.428904	0.691623	0.51023	0.43236	0.433332	0.445338	0.428415	0.535346	0.593507	0.619181	0.370412	0.4072	0.793704	0.725457	0.304131
82	0.308484	0.338719	0.327424	0.380165	0.391357	0.357883	0.398313	0.469045	0.287991	0.358815	0.387408	0.372711	0.305111	0.261941	0.324402	0.334825	0.247435	0.311078	0.411672	0.293244	0.331772	0.468514	0.396834		0.479447	0.584856	0.679779	0.427141	0.404094	0.480018	0.501475	0.613237	0.389793	0.353205	0.387514	0.678713	0.472264	0.38524	0.402849	0.391652	0.382191	0.489066	0.559689	0.587708	0.336398	0.366802	0.791946	0.674671	0.282035
84	0.30207	0.33095	0.318531	0.375624	0.399308	0.339857	0.392103	0.455531	0.283259	0.345501	0.366895	0.382393	0.300522	0.256928	0.304534	0.332648	0.243625	0.299479	0.406553	0.285782	0.32151	0.452988	0.380495		0.474021	0.58079	0.681096	0.42352	0.384125	0.476648	0.497073	0.612254	0.387388	0.33735	0.382326	0.690137	0.464812	0.373874	0.400975	0.380225	0.346293	0.463297	0.547898	0.58253	0.328807	0.35437	0.791138	0.65045	0.278737
86	0.253181	0.27125	0.300061	0.336301	0.362503	0.295818	0.358719	0.423911	0.240577	0.292444	0.317112	0.326639	0.264447	0.220624	0.259983	0.295061	0.207878	0.257766	0.377196	0.225135	0.285479	0.41603	0.321548		0.42942	0.543642	0.667854	0.381501	0.353008	0.428765	0.460964	0.653392	0.329796	0.290759	0.342388	0.706676	0.433766	0.324138	0.376916	0.338651	0.30636	0.414907	0.505474	0.574613	0.273857	0.295379	0.785764	0.658368	0.229231
88	0.26045	0.274209	0.296314	0.345579	0.382721	0.30548	0.392091	0.43378	0.24944	0.292924	0.323219	0.364173	0.265537	0.225135	0.265919	0.315531	0.214757	0.268653	0.400596	0.235022	0.301482	0.4418	0.331114		0.429126	0.557127	0.682389	0.376752	0.343346	0.424335	0.446758	0.63374	0.329492	0.284848	0.342641	0.680362	0.439469	0.322147	0.387349	0.33914	0.30269	0.404272	0.502166	0.583907	0.266974	0.285246	0.797143	0.68615	0.236977
90	0.272691	0.291507	0.294663	0.359141	0.403719	0.347525	0.436736	0.468313	0.272891	0.346248	0.350861	0.361213	0.293883	0.244482	0.285667	0.342572	0.231232	0.29656	0.458732	0.242992	0.331375	0.473513	0.352004		0.430185	0.580601	0.698978	0.39308	0.340833	0.441878	0.441101	0.646881	0.342556	0.300065	0.359845	0.700989	0.463541	0.338369	0.415355	0.363721	0.315324	0.418785	0.522463	0.596996	0.263945	0.283685	0.833132	0.689049	0.273043
92	0.26971	0.291464	0.273026	0.366075	0.385557	0.343677	0.44273	0.477743	0.251913	0.339019	0.33757	0.350298	0.280718	0.23563	0.289886	0.331898	0.211961	0.287796	0.498485	0.254998	0.344837	0.543336	0.409556		0.490192	0.614893	0.766044	0.473522	0.347184	0.477122	0.486758	0.72673	0.388726	0.319852	0.389665	0.74992	0.49333	0.350053	0.426223	0.403623	0.356081	0.404258	0.561357	0.645658	0.287717	0.326544	0.838906	0.69271	0.252108
94	0.251965	0.286667	0.252897	0.340986	0.375457	0.340367	0.451202	0.499528	0.246299	0.341729	0.339166	0.37294	0.274991	0.230004	0.289745	0.342723	0.202951	0.286136	0.505629	0.264803	0.348838	0.543347	0.423398		0.501595	0.699881	0.749966	0.460177	0.365289	0.457153	0.497763	0.663841	0.362501	0.299307	0.372073	0.771707	0.465698	0.342533	0.411019	0.424469	0.444171	0.431666	0.55872	0.628694	0.395109	0.378738	0.889049	0.722307	0.251091
96	0.28912	0.379424	0.27138	0.345589	0.430555	0.418274	0.5191	0.567983	0.316116	0.45018	0.424372	0.444866	0.33278	0.262649	0.326687	0.390724	0.236638	0.341011	0.525958	0.274574	0.383484	0.558311	0.464418		0.518317	0.807746	0.759305	0.464228	0.436554	0.496827	0.498488	0.648295	0.377516	0.375707	0.413766	0.733485	0.513021	0.425446	0.485426	0.482689	0.432343	0.486162	0.605505	0.659349	0.377887	0.360878	0.942747	0.785433	0.301242
98	0.320762	0.448197	0.327933	0.446844	0.505643	0.490173	0.539076	0.594739	0.349699	0.56068	0.51048	0.52795	0.410273	0.315795	0.412859	0.486379	0.261955	0.395942	0.522507	0.369915	0.460713	0.732007	0.608209		0.729107	0.983328	0.849351	0.659274	0.644353	0.743689	0.741801	0.847368	0.636195	0.631546	0.639235	0.7305	0.786133	0.712874	0.622257	0.678235	0.701007	0.785482	0.783462	0.867187	0.631033	0.619098	1.04036	1.10035	0.348168
100	0.257436	0.34858	0.256992	0.349682	0.428038	0.388162	0.436134	0.479536	0.270334	0.44264	0.434886	0.405287	0.337726	0.25881	0.336017	0.377022	0.210139	0.316635	0.408035	0.296676	0.362934	0.526677	0.447556		0.598676	0.80818	0.757491	0.489153	0.516728	0.604458	0.600186	0.699195	0.508925	0.484737	0.508562	0.665599	0.645834	0.554354	0.518891	0.509878	0.507926	0.611131	0.636915	0.732649	0.461348	0.472014	0.868952	0.876029	0.289743
102	0.216046	0.274986	0.218181	0.290302	0.373857	0.329615	0.373475	0.426598	0.219176	0.364357	0.388036	0.338253	0.28528	0.218815	0.28622	0.308201	0.175128	0.265707	0.350907	0.247893	0.305306	0.440671	0.370385		0.525828	0.696443	0.713743	0.411561	0.436458	0.534711	0.519664	0.579295	0.425488	0.411647	0.441925	0.626656	0.561791	0.454691	0.451145	0.442342	0.444274	0.50226	0.578119	0.661131	0.375382	0.397889	0.821866	0.782596	0.252787
104	0.191129	0.233079	0.195312	0.263972	0.317145	0.290045	0.338021	0.391041	0.189223	0.30909	0.355622	0.306195	0.253093	0.190132	0.249423	0.266496	0.15478	0.225953	0.315831	0.206453	0.268613	0.394327	0.318176		0.491876	0.65861	0.68708	0.374701	0.389852	0.48506	0.472901	0.51683	0.38084	0.359152	0.393538	0.616793	0.503447	0.392019	0.405762	0.405522	0.400394	0.440601	0.546934	0.621562	0.332047	0.35586	0.796785	0.742035	0.222333
106	0.175972	0.224424	0.188857	0.252509	0.299949	0.273052	0.315499	0.369545	0.179803	0.281913	0.325347	0.290169	0.235708	0.179264	0.228082	0.249214	0.146832	0.208873	0.305312	0.186347	0.248391	0.375487	0.286938		0.4716	0.646788	0.680656	0.358749	0.35431	0.464476	0.453232	0.495119	0.353211	0.329556	0.367839	0.630634	0.475469	0.359385	0.385528	0.378358	0.381516	0.409399	0.527805	0.601088	0.309145	0.328285	0.783709	0.708022	0.204829
108	0.180135	0.234142	0.209234	0.260988	0.311839	0.273169	0.315342	0.366967	0.182898	0.275345	0.305713	0.301157	0.230571	0.179493	0.219246	0.25016	0.147067	0.206885	0.312974	0.183125	0.245517	0.3748	0.28027		0.468219	0.647022	0.69246	0.361333	0.337363	0.465161	0.456986	0.518032	0.354664	0.321507	0.361097	0.646935	0.468213	0.353436	0.387964	0.36747	0.375762	0.383786	0.525528	0.596641	0.305499	0.326983	0.786745	0.693862	0.201242
110	0.153262	0.196397	0.192804	0.230401	0.276786	0.238799	0.289501	0.335253	0.156006	0.232075	0.256685	0.256868	0.206107	0.153813	0.186806	0.216776	0.126284	0.179137	0.308928	0.145643	0.215025	0.340409	0.230937		0.424483	0.635424	0.66873	0.326389	0.312752	0.414834	0.423062	0.488225	0.299072	0.275676	0.316399	0.64073	0.423757	0.302787	0.354903	0.323102	0.324825	0.35298	0.478789	0.576455	0.254206	0.271507	0.749629	0.678715	0.166384
112	0.157917	0.198896	0.194601	0.23512	0.282726	0.245767	0.311763	0.346481	0.161947	0.233446	0.256954	0.282276	0.20415	0.157005	0.190255	0.229892	0.12998	0.184942	0.336548	0.155661	0.226725	0.377397	0.241821		0.422966	0.640652	0.666181	0.320766	0.318854	0.411116	0.424254	0.500196	0.29892	0.271895	0.317642	0.623089	0.422155	0.297792	0.364213	0.319122	0.323919	0.361617	0.478076	0.5752	0.24881	0.26284	0.741174	0.695701	0.168933
114	0.156697	0.207357	0.200103	0.226764	0.325747	0.281841	0.349571	0.373622	0.176924	0.273301	0.284931	0.284509	0.226954	0.168022	0.200571	0.23984	0.135955	0.19764	0.347123	0.157083	0.236878	0.384449	0.250044		0.420411	0.604874	0.672338	0.323551	0.332137	0.419895	0.423094	0.492356	0.307197	0.283465	0.334933	0.619367	0.442398	0.308788	0.396328	0.330422	0.316882	0.38457	0.491067	0.602794	0.24258	0.256778	0.762453	0.692033	0.192329
116	0.15534	0.208345	0.183387	0.232766	0.304291	0.271457	0.353358	0.354718	0.158155	0.266009	0.282386	0.266006	0.214868	0.162508	0.208072	0.233446	0.128073	0.194522	0.344102	0.159532	0.242952	0.408954	0.277732		0.466821	0.606027	0.73312	0.380113	0.335143	0.454477	0.451047	0.540307	0.348216	0.314276	0.377179	0.652123	0.46607	0.33596	0.401974	0.367156	0.331543	0.415829	0.523254	0.628367	0.271294	0.286662	0.763889	0.689676	0.173762
118	0.149754	0.207594	0.168762	0.222687	0.321443	0.270495	0.353613	0.374879	0.153604	0.282056	0.283365	0.268256	0.212887	0.160912	0.213832	0.232276	0.122081	0.194744	0.336162	0.162462	0.24923	0.400847	0.286837		0.485896	0.65116	0.72969	0.388912	0.341315	0.448721	0.442981	0.499607	0.328713	0.300476	0.370049	0.637853	0.442249	0.324868	0.38041	0.380409	0.405843	0.46718	0.523312	0.606047	0.345873	0.36075	0.779407	0.734089	0.171765
120	0.156953	0.243297	0.177214	0.213036	0.413401	0.323757	0.403781	0.41981	0.18679	0.367553	0.352378	0.285407	0.251277	0.180457	0.24158	0.256663	0.136173	0.218529	0.309489	0.165616	0.268504	0.41223	0.306102		0.480973	0.70425	0.732618	0.376963	0.413333	0.459126	0.451453	0.461232	0.332889	0.3351	0.376243	0.625571	0.486285	0.388927	0.418148	0.397353	0.392946	0.558209	0.546144	0.645751	0.332244	0.323895	0.791105	0.778409	0.212004
122	0.175698	0.265408	0.197255	0.261832	0.41779	0.39302	0.414722	0.439391	0.19553	0.437926	0.398581	0.307656	0.308652	0.221447	0.333056	0.291097	0.15215	0.27017	0.359407	0.222166	0.312406	0.530942	0.394296		0.673583	0.813458	0.823948	0.563067	0.532276	0.615854	0.611115	0.581831	0.516797	0.540084	0.531001	0.679017	0.659552	0.60874	0.532538	0.555451	0.56656	0.688927	0.683122	0.791031	0.528958	0.482194	0.913107	1.01324	0.241372
124	0.147448	0.206979	0.165046	0.207558	0.370701	0.338731	0.341783	0.360942	0.15839	0.347449	0.349964	0.251428	0.26376	0.192803	0.273501	0.236516	0.129054	0.228739	0.289029	0.190857	0.25926	0.391164	0.300639		0.554923	0.662147	0.727529	0.424807	0.434528	0.521938	0.509219	0.502126	0.424736	0.418519	0.443974	0.612984	0.548024	0.48816	0.443408	0.42831	0.430876	0.567205	0.562426	0.674613	0.390578	0.377145	0.79992	0.835271	0.207928
126	0.126056	0.17649	0.150842	0.178496	0.336946	0.297105	0.298864	0.327621	0.136794	0.295157	0.312637	0.223183	0.230595	0.172419	0.238076	0.197397	0.112451	0.201858	0.249919	0.164357	0.224	0.335035	0.260985		0.502057	0.574506	0.701007	0.371871	0.380509	0.474623	0.458077	0.424422	0.36653	0.358626	0.395473	0.585384	0.486054	0.410612	0.394202	0.384976	0.376792	0.481889	0.522215	0.621082	0.327108	0.327911	0.758274	0.750073	0.183729
128	0.110194	0.154984	0.140481	0.162873	0.295863	0.264048	0.269669	0.299366	0.121802	0.253258	0.287023	0.205303	0.207825	0.149167	0.210536	0.179554	0.101841	0.173876	0.223537	0.140846	0.198427	0.300444	0.229116		0.468213	0.543969	0.683322	0.348062	0.347195	0.434952	0.425123	0.391322	0.329137	0.315371	0.360102	0.570414	0.446405	0.361712	0.361672	0.35557	0.345872	0.441489	0.496259	0.590226	0.291474	0.298857	0.734987	0.701964	0.162238
130	0.101988	0.145914	0.135936	0.156811	0.274817	0.243377	0.252579	0.287382	0.114429	0.235378	0.264725	0.193211	0.189207	0.138344	0.194187	0.169809	0.0961988	0.160966	0.209788	0.126061	0.184955	0.279226	0.206632		0.448943	0.530368	0.670154	0.326896	0.328031	0.414588	0.408414	0.377498	0.311561	0.296414	0.338505	0.564408	0.431619	0.339519	0.344473	0.339835	0.333685	0.40527	0.483437	0.577384	0.274515	0.283452	0.721294	0.672691	0.153848
132	0.100707	0.147771	0.138206	0.161409	0.269932	0.233545	0.248197	0.281961	0.11177	0.227713	0.2563	0.194867	0.182319	0.134239	0.186273	0.169514	0.0960658	0.157999	0.211021	0.121389	0.180663	0.274973	0.200493		0.445416	0.534711	0.671495	0.322064	0.321259	0.408552	0.408444	0.387778	0.308226	0.289246	0.334064	0.58037	0.426067	0.331298	0.343768	0.340745	0.332541	0.387804	0.482655	0.577216	0.267102	0.279974	0.723004	0.65289	0.151162
134	0.0872088	0.129436	0.128351	0.140434	0.22681	0.199774	0.227448	0.256134	0.0997883	0.20042	0.224511	0.169582	0.165942	0.117734	0.160989	0.144229	0.0861802	0.13882	0.196294	0.101698	0.155482	0.232694	0.164513		0.409873	0.506673	0.65216	0.286193	0.293015	0.374723	0.38542	0.349755	0.269586	0.257047	0.299855	0.533631	0.394102	0.291982	0.31887	0.283893	0.291797	0.345307	0.440154	0.552962	0.225134	0.237117	0.683718	0.616569	0.130817
[truncated: 92 more columns]

## Sheet: Fig. 4
Fig.4 a									Fig. 4 b									Fig. 4c									Fig. 4d
	LD 70% RH			LD 50%|90% RH						LD 70% RH			LD 50%|90% RH						LD 70% RH			LD 50%|90% RH						LD 70% RH			LD 50%|90% RH
geno	mean	sd	n	mean	sd	n			geno	mean	sd	n	mean	sd	n			geno	mean	sd	n	mean	sd	n			geno	mean	sd	n	mean	sd	n
cca1 lhy toc1	5.26434	0.3794	3	5.25815	0.16603	3			cca1 lhy toc1	36.1368	0.9707	3	37.9886	1.3727	3			WT	3.31852	0.04157	3	3.39085	0.05879	3			cca1 lhy toc1	0.0132087	0.0001231	3	0.0139033	0.0001209	3
WT	6.8617	0.9504	3	9.6364	0.4224	3			WT	66.3933	0.3912	3	59.4928	0.5397	3												WT	0.0138786	0.0001503	3	0.0163908	0.0002126	3
				Fig. 5 e
se	n
0.09717	3
0.07745	3
								treat	exp	Ion leakage
								AA	1	#DIV/0!			AA			AH
								AA	1	#DIV/0!		geno	mean	se	n	mean											n
								AH	1	#DIV/0!		rps2	3.723	0.288	3	2.7179											3
								AH	1	#DIV/0!		WT	24.581	1.604	3	26.488											3
								AA	2	#DIV/0!
								AA	2	#DIV/0!
								AH	2	#DIV/0!
								AH	2	#DIV/0!
								AA	3	#DIV/0!
								AA	3	#DIV/0!
								AH	3	#DIV/0!
								AH	3	#DIV/0!
								treat	exp	Ion leakage
								AA	1	#REF!			AA			AH
								AA	1	#DIV/0!		geno	mean	se	n	mean											n
								AH	1	#DIV/0!		rps2	2.4611	0.6776	3	2.9516											3
								AH	1	#DIV/0!		WT	14.293	3.905	3	28.439											3
								AA	2	#REF!
								AA	2	#DIV/0!
								AH	2	#DIV/0!
								AH	2	#DIV/0!
								AA	3	#REF!
								AA	3	#DIV/0!
								AH	3	#DIV/0!
								AH	3	#DIV/0!

## Sheet: Fig. 5
Fig. 5b
		70% RH			12 h 50%| 12 h 90% RH
		mean	sd	n	mean	sd	n
Morning	WT	5.04543	0.08239	3	4.84669	0.07745	3
	rps2	6.87506	0.12418	3	6.93694	0.09717	3
Evening	WT	4.8404	0.3745	3	2.3265	0.4124	3
	rps2	6.3027	0.1659	3	6.4607	0.1117	3
Fig. 5c
		70% RH			12 h 50%| 12 h 90% RH
		mean	sd	n	mean	sd	n
Morning	WT	24.581	1.604	3	26.488	1.247	3
	rps2	3.723	0.288	3	2.7179	0.1287	3
Evening	WT	14.293	3.905	3	28.439	2.426	3
	rps2	2.4611	0.6776	3	2.9516	0.6091	3
Fig.5e
		50% RH			50|90% RH			90% RH
		mean	sd	n	mean	sd	n	mean	sd	n
pre-I. 50% RH	WT	4.8781	1.3894	3	4.7547	1.3894	3	5.0618	1.1423	3
	rps2	11.175	5.044	3	13.778	5.044	3	4.978	3.663	3
pre-I. 50%|90% RH	WT	4.3015	1.02576	3	4.0153	1.02576	3	4.35136	0.87029	3
	rps2	14.062	4.391	3	17.639	4.391	3	5.026	3.105	3

## Sheet: Supp fig 1
Supp Fig. 1a																										EQUINOXES
																										Supp Fig. 1b. Period of humidity
Time (h)	Equinox of spring												Equinox of fall													Spring	Fall
0	45	59	56	44	66	56	58	90	93	64	42	82	84	81	92	94	90	67	95	70	93	91	76	97		22.9125	23.6875
0.3	46	60	57	46	67	55	60	90	93	65	40	80	83	80	93	94	91	66	95	71	94	92	77	97		23.6125	24.95
0.5	47	62	57	47	69	57	60	90	93	66	41	80	82	80	93	94	91	67	95	72	93	93	78	97		22.6625	23.3875
0.8	48	61	57	49	71	59	63	91	94	67	40	80	81	83	93	94	90	66	95	68	93	93	78	97		22.2125	22.7125
1	48	62	56	49	70	60	65	91	94	69	41	78	83	82	93	94	89	67	95	70	94	94	78	97		25.35	22.475
1.3	50	63	56	49	70	61	68	91	94	69	42	78	85	81	92	95	89	65	95	72	94	94	76	97		24.5125	23.15
1.5	51	64	57	49	70	62	64	91	94	70	42	80	87	83	92	96	91	65	95	72	94	93	75	97		24.1625	23.1875
1.8	51	64	57	51	71	63	60	91	94	71	42	81	86	84	92	96	93	69	95	72	93	94	76	97		23.6625	22.625
2	52	64	57	52	71	64	60	91	94	72	43	82	87	82	92	97	94	73	95	73	93	94	78	97		23.6375	24.075
2.3	51	65	56	52	69	64	60	91	94	70	45	81	93	82	92	97	94	73	95	74	93	95	78	97		22.6125	23.6625
2.5	53	65	56	53	71	64	61	91	94	67	46	82	93	83	92	97	95	72	95	74	92	95	76	97		23.4	22.6625
2.8	55	66	56	52	73	66	63	91	94	68	49	80	93	84	91	98	95	75	95	74	93	95	75	97		22.5875	24.7875
3	55	65	58	53	74	67	63	91	95	69	49	80	79	79	92	98	95	78	95	73	94	96	81	97
3.3	58	65	59	55	75	67	63	92	95	71	50	78	76	77	92	98	94	80	95	73	94	96	83	97		Supp Fig. 1c. Amplitude of humidity
3.5	57	66	58	57	74	66	64	92	95	74	51	80	76	75	91	98	94	81	95	73	95	95	83	98		Spring	Fall
3.8	58	67	57	61	73	66	64	92	96	74	51	79	82	75	91	98	94	84	95	74	95	95	82	98		23	24
4	60	69	59	64	74	69	65	92	96	72	49	79	86	75	93	98	93	84	95	74	95	95	83	98		35	30.5
4.3	60	70	60	61	72	67	65	93	96	71	48	78	85	73	93	98	93	84	95	75	94	95	80	98		39.5	19.5
4.5	64	70	61	60	72	67	64	93	96	76	48	76	85	72	93	98	94	85	95	76	94	95	76	98		24	29.5
4.8	65	73	62	60	73	66	63	93	96	77	47	78	83	71	91	98	94	86	95	77	94	95	76	98		34	12.5
5	61	75	62	65	73	68	63	93	96	75	47	79	84	71	89	98	94	86	95	78	94	96	78	98		21	27
5.3	58	77	62	67	73	68	64	94	96	71	52	82	90	71	87	98	95	86	95	78	94	95	76	98		27	24.5
5.5	58	79	63	64	74	67	65	94	96	71	54	82	95	72	87	98	95	85	95	78	95	96	75	98		21	7
5.8	60	80	64	59	75	66	67	94	96	77	52	80	94	76	88	98	95	85	95	78	95	96	75	98		13.5	12
6	59	81	64	66	80	61	68	94	96	80	50	79	90	80	88	98	95	86	95	77	95	96	75	98		17	23
6.3	58	80	63	64	83	60	68	94	96	80	53	79	89	86	87	98	95	87	95	76	95	96	74	98		30.5	19
6.5	58	80	63	64	83	57	68	94	96	78	49	82	88	86	86	98	95	86	95	72	95	96	71	98		39	13.5
6.8	55	78	60	64	85	56	67	94	96	72	45	83	82	79	83	95	91	81	95	68	95	96	65	98		37	25.5
7	52	74	58	55	87	53	66	94	96	69	42	79	80	73	81	90	86	79	95	69	95	96	64	98		19.5	21.5
7.3	51	71	56	48	87	50	64	94	96	68	41	76	79	69	82	88	84	70	95	68	95	96	63	98		35.5	27
7.5	50	68	54	47	83	48	63	94	96	66	40	76	77	66	80	80	80	65	95	69	94	96	62	98		34.5	24
7.8	50	63	53	47	86	45	62	94	96	65	38	76	76	63	78	74	74	68	95	68	92	96	62	98		31.5	23.5
8	50	60	52	45	89	44	64	94	96	61	36	73	75	62	76	74	76	66	95	66	91	96	60	97		21	14.5
8.3	51	57	50	43	91	42	64	94	96	59	35	72	74	60	75	75	75	61	95	64	89	96	60	97		22	30.5
8.5	48	55	49	41	92	41	63	94	96	58	34	71	73	59	73	74	72	62	95	62	84	96	58	97		21	22.5
8.8	47	54	47	33	92	42	63	94	97	56	32	69	72	58	71	72	72	59	95	61	82	96	56	97		18.5	26.5
9	45	52	45	26	93	41	60	94	97	52	31	67	70	57	70	72	73	57	95	57	81	96	54	95		23.5	11
9.3	45	53	44	22	93	38	60	94	97	48	30	64	68	55	68	69	71	53	93	56	75	96	53	88		22.5	12
9.5	44	53	42	28	93	36	58	94	97	47	29	63	66	53	67	69	68	50	86	54	71	96	51	83		16	25.5
9.8	42	49	41	34	93	35	57	94	97	48	29	60	65	53	66	65	65	50	83	55	70	96	49	79		16	24.5
10	37	47	39	28	93	34	56	94	97	47	28	57	63	51	64	62	64	50	78	54	68	96	51	79		22	28.5
10	37	48	38	28	94	33	55	94	97	48	27	57	62	49	62	62	61	50	77	54	67	96	50	80		19.5	23.5
11	36	45	38	22	95	33	55	90	97	48	28	56	61	50	62	61	61	48	74	51	68	96	48	78		23	28
11	34	44	37	20	95	32	50	84	97	48	27	56	60	47	60	60	60	47	68	52	69	96	47	78		5	15.5
11	33	43	36	20	95	32	51	79	97	50	26	55	59	45	59	60	55	42	65	50	71	95	46	76		19	27.5
11	32	41	38	22	95	32	50	76	97	50	26	56	57	44	58	61	50	40	64	50	71	93	46	74		18.5	18.5
12	31	40	38	23	95	31	47	72	97	48	26	57	54	43	59	60	47	39	62	47	71	88	45	71		19.5	6.5
12	30	39	38	21	95	30	45	67	97	47	26	53	52	42	58	58	42	38	61	48	72	87	46	70		20.5	7
12	30	42	39	20	94	31	44	63	97	46	25	51	51	41	58	56	42	38	67	47	73	85	45	62		16	9
12	30	45	39	21	94	30	42	61	97	45	25	52	51	39	57	58	42	39	63	46	74	87	46	61		25	17
13	30	45	39	21	93	29	42	58	97	45	26	51	50	39	56	56	46	39	64	45	74	87	43	62		26.5	23.5
13	28	46	39	24	93	29	38	55	97	44	26	51	51	39	57	56	45	38	65	47	73	86	43	61		31.5	20.5
13	27	44	37	23	93	28	38	54	97	44	25	52	51	39	56	55	47	38	65	47	73	83	42	60		26.5	16.5
13	24	43	36	23	92	28	36	53	97	42	24	54	51	39	56	55	48	37	65	46	71	80	42	58		20.5	26.5
14	22	43	36	23	92	28	35	50	97	42	25	56	52	39	55	53	49	37	65	47	71	80	42	58		31	24
14	21	39	37	22	91	27	35	48	97	42	24	66	52	38	55	54	50	35	63	47	74	79	43	59		2	14
14	22	45	36	22	89	27	33	47	97	42	24	80	50	38	55	54	50	34	62	49	77	80	45	61		14.5	18.5
14	23	45	36	23	88	26	33	45	97	40	25	77	49	39	56	52	51	35	60	48	82	80	45	59		30	21.5
15	22	47	37	23	87	26	32	44	97	40	24	74	48	40	56	53	49	34	59	49	84	80	46	59		17	28.5
15	22	46	37	23	86	25	31	43	97	39	24	70	48	41	57	52	48	35	58	51	81	82	47	58		24	21
15	21	45	37	22	81	25	32	43	97	37	25	70	48	41	57	50	48	31	61	53	78	83	47	59		30.5	8.5
15	21	45	37	23	77	25	32	42	97	38	24	71	47	42	57	50	47	30	62	54	77	86	49	58		23.5	24
16	20	49	36	23	78	25	31	41	97	37	24	65	48	43	57	51	45	30	61	55	76	88	51	59		17	25
16	19	50	37	24	73	25	31	41	97	38	24	66	48	42	57	52	47	31	63	60	77	89	51	62		21.5	22
16	20	54	41	25	67	25	31	41	97	37	24	71	49	42	59	53	50	32	68	60	75	89	50	65		19	15
16	21	55	48	26	71	25	32	41	97	37	24	70	53	44	60	53	52	33	71	62	76	90	56	68		15	20.5
17	20	53	59	26	69	26	32	42	97	35	24	64	54	45	64	55	54	35	71	63	77	91	57	71		32	14.5
17	21	51	63	26	67	26	33	41	97	34	24	66	58	47	71	59	61	38	73	64	78	90	65	76		17.5	33.5
17	22	51	68	27	66	27	32	43	97	38	26	63	64	56	79	66	70	40	80	73	77	90	65	80		20.5	20.5
17	23	52	73	30	70	28	33	46	97	53	25	63	74	69	84	74	77	42	87	75	78	91	69	80		29	21
18	23	50	84	30	73	29	32	50	97	59	25	64	83	74	86	81	78	43	88	77	80	92	68	84		16.5	20
18	26	49	90	32	78	31	33	51	97	63	25	64	85	76	88	85	80	45	88	79	82	93	70	86		15	29
18	28	49	92	35	84	36	34	54	97	65	26	68	88	71	88	88	81	45	86	80	83	94	71	90		24	27
18	34	49	93	34	85	37	35	57	97	67	27	71	91	77	88	89	81	45	85	81	82	94	69	91		35	21.5
19	36	47	94	32	84	40	36	58	97	72	27	73	88	79	89	90	81	45	84	81	83	94	73	91
19	35	47	95	32	85	42	40	59	97	75	28	78	81	83	89	91	84	45	84	81	84	94	70	91		Supp Fig.1d Daily overlap
19	37	48	96	33	86	42	42	61	97	78	28	81	80	84	87	92	83	46	84	81	84	94	70	91		Spring		fall
19	44	48	96	32	87	44	44	60	97	81	28	80	79	83	86	93	83	47	85	83	85	94	64	91		Morning	Evening	Morning	Evening
20	47	50	96	33	88	45	43	60	97	85	28	78	82	85	86	93	81	48	86	84	86	94	62	89		4	1.25	2.5	0
20	45	52	97	39	89	44	44	61	97	88	28	72	81	84	86	93	74	48	86	84	86	95	61	90		0	0	2.25	4.75
20	46	53	97	45	90	45	43	62	97	88	31	65	82	82	87	93	76	50	86	85	86	95	62	91		1.25	0.5	4.75
20	47	54	97	52	91	45	48	63	97	86	33	64	85	84	88	93	78	55	87	87	86	95	63	93		2.25	2	0	0
21	48	54	97	56	93	49	48	65	97	88	39	61	85	86	88	94	76	59	86	88	86	95	62	94		3.25	4	2	0.25
21	53	55	97	55	92	47	47	66	97	91	38	61	87	87	88	95	76	62	86	88	86	96	62	94		2.25	3.5	1.75	0
21	56	57	97	55	75	51	44	67	97	94	44	60	85	88	88	95	77	64	87	88	86	96	61	94		3	4	2	4
21	49	58	97	55	65	47	42	68	97	95	39	62	86	89	88	95	77	66	87	88	86	96	64	94		2.75	1.25	0	0
22	46	59	97	54	67	45	43	71	97	94	39	60	89	89	88	95	78	68	87	88	86	96	71	95		2.5	3.5	3.5	0
22	43	60	97	60	67	45	43	73	97	94	33	59	90	89	88	95	80	70	89	88	86	96	71	95		2.25	2	2.5	0.25
22	43	62	97	73	62	47	44	76	97	94	35	58	91	90	88	95	83	72	89	87	86	96	72	95		0	0	2.25	0
22	42	63	97	87	60	47	44	77	96	94	35	57	91	91	87	94	85	73	89	87	86	96	68	95		2.5		0	1
23	43	65	97	89	60	46	46	78	96	94	39	57	92	91	86	94	88	75	89	87	86	96	64	96		1.25	0.75	2.25	0.75
23	44	68	97	89	59	48	47	83	96	94	45	56	92	91	83	94	90	76	90	86	86	96	65	96		0	0.75	2	0
23	48	69	97	88	59	47	49	82	96	94	42	55	92	91	81	94	92	78	90	87	86	96	69	96		2.75	3	1.75	0.75
23	50	70	97	86	58	51	50	81	96	94	47	54	93	91	81	94	94	79	91	89	86	96	72	96		2.25	2.5	1.75	0
24	50	71	97	84	58	52	50	81	96	95	50	53	94	92	81	94	94	80	92	91	86	96	72	96		0	0	2	0
24	50	72	97	82	58	53	51	82	96	95	51	52	94	91	81	95	94	81	92	91	86	96	73	96		4.75	1	0.5	0
24	50	73	97	79	59	53	52	82	96	95	50	50	93	92	82	96	94	83	93	92	86	96	74	96		4		3.5	0
24	46	78	97	75	59	52	53	83	96	96	51	48	94	92	83	97	95	84	94	91	87	95	72	96		2.5	0.75	2	0
25	48	80	97	71	57	52	55	83	96	96	49	47	94	92	86	97	95	85	94	91	88	91	68	96		0	0	2	0
25	52	83	98	69	56	51	56	84	95	96	51	46	95	92	87	97	95	85	94	93	87	87	66	96		3.75	4.5	2.75	2.75
25	54	85	98	66	56	50	56	84	95	96	52	46	96	93	89	97	96	85	94	94	87	83	66	96		2.5	3.75	1.5	0.25
25	54	86	98	65	57	52	57	84	95	96	50	47	96	93	90	97	96	84	94	94	87	83	66	96		0	0	3	2.75
26	53	86	98	65	58	51	59	86	95	96	42	47	96	93	91	97	96	84	94	93	89	86	70	96		0	0.75	2.25	0.25
26	55	87	98	56	59	50	59	87	95	96	43	47	96	93	92	97	96	83	94	94	90	88	68	97		2	1.75	3.25	3
26	56	87	98	50	59	50	57	88	94	97	48	47	97	93	93	97	96	83	95	94	92	86	77	97		1.5	1.75	4	4
26	55	87	98	43	59	50	57	89	94	97	48	46	97	94	94	98	96	84	95	94	93	83	78	97		0	1.25	2.5	0
27	58	84	98	36	61	49	56	90	94	97	48	45	97	94	94	98	96	84	95	95	93	80	80	97		0	0	0	2.25
27	56	82	98	35	62	53	55	90	94	97	48	45	97	94	95	98	96	85	95	95	94	81	77	97		0	0	4	4.75
27	53	82	98	36	63	56	54	91	94	97	48	45	97	94	96	98	96	85	95	94	94	84	71	97		4.5	0	4	0
27	59	79	98	35	64	57	53	91	94	97	49	45	97	94	96	98	96	85	95	94	95	86	68	97		2.5	0.25	3.5	0
28	61	76	98	36	63	60	55	91	94	97	53	46	97	94	96	98	96	85	95	93	95	87	66	97		0	0	2.25	0
28	62	74	98	39	64	62	56	92	94	97	51	46	97	95	96	98	96	85	95	92	95	87	73	97		5	2.25	5.5	0
28	64	74	98	45	64	62	57	93	94	97	50	47	97	95	96	98	96	85	95	92	95	89	75	97		4.5	2.75	3.75	0
28	63	74	98	52	64	63	56	93	94	97	53	45	97	95	96	98	96	85	95	93	96	89	76	97		5.25	4.25	0	0
29	60	74	98	65	62	62	56	93	94	97	54	43	97	95	96	98	96	86	95	94	96	85	78	97		3.25	3.25	1.25	0.25
29	63	73	98	74	60	63	56	93	94	97	51	43	98	95	97	98	96	87	95	94	96	84	78	97		3.25	2.75	3.25	2.25
29	63	76	98	79	59	62	56	93	94	97	55	45	98	95	97	98	96	88	95	94	96	88	70	97		5.25	3	3	2.5
29	67	80	98	83	59	62	56	94	94	97	56	47	98	96	97	98	96	88	95	95	96	90	66	97		3.75	0	2.25	0
30	65	79	98	86	58	62	57	94	94	97	56	49	98	96	97	98	96	88	95	94	96	92	67	97		0	0	2.75	1.75
30	64	73	98	87	57	63	58	94	94	97	57	51	97	96	97	98	96	87	95	94	96	93	73	97		7.75	0	3	4.75
30	64	71	98	89	56	64	57	94	94	97	55	51	96	96	97	98	96	87	95	93	96	93	75	97		3.25	0	2	0
30	63	70	98	91	55	66	57	93	94	97	56	52	95	96	97	98	96	87	95	91	96	91	72	97		1	2	2.5	0.75
31	62	69	97	92	53	64	56	93	94	97	56	53	94	96	97	98	96	86	95	88	96	88	68	97		3	3.25	2.25	0.5
31	58	67	78	94	51	58	53	93	94	97	58	54	87	93	97	95	96	84	95	86	96	82	69	97		0	0.5	0	0
31	54	64	68	94	50	50	52	93	95	97	53	49	75	87	97	91	96	83	95	76	96	78	69	97		6	0	2.25	1
31	53	63	64	95	49	48	49	91	95	98	49	48	72	78	97	88	96	82	95	69	95	78	68	92		0	0.5	2	0
32	49	61	62	96	47	44	48	86	95	98	44	46	70	74	97	84	96	81	95	74	95	77	67	86		1.5	0	1.25	0
32	35	60	58	96	47	43	47	82	94	98	41	44	67	69	97	77	96	80	95	75	95	75	66	83		2		3.5	0.5
32	33	57	56	96	47	43	45	79	95	98	34	43	65	68	96	78	96	79	95	66	92	71	64	81		2.25	2.75	1.5	0
32	33	56	55	96	47	44	41	79	95	98	30	42	63	68	91	77	94	78	95	64	86	70	65	74		0	0	0	0
33	34	56	51	96	46	44	37	78	95	97	30	42	62	72	87	74	89	78	95	61	84	68	67	70		4.5	2.5	3.75	0
33	33	54	50	96	47	44	36	76	95	98	30	41	64	70	84	73	86	77	94	59	81	65	67	68		3	5	2.25	0.5
33	31	52	48	96	46	44	35	69	95	97	29	41	62	70	80	71	85	74	94	61	78	65	67	67		1.75	2.5	0	0
33	30	50	45	96	45	44	35	64	95	97	28	42	61	67	79	69	83	71	93	59	74	64	66	64		3	0	3.5	0.25
34	30	45	42	96	43	44	34	65	95	97	27	40	60	65	77	68	83	70	92	57	72	60	66	61		4	0.75	2.5	0
34	31	43	41	96	41	44	32	63	95	97	26	40	58	63	74	66	83	68	91	58	72	60	65	59		0	0	3.5	0
34	30	42	38	96	42	43	31	60	95	97	26	37	55	63	72	64	82	66	91	58	69	59	65	56		4.75	0	0	0
34	29	41	39	96	42	42	31	56	96	97	26	35	53	59	71	61	83	65	91	58	67	59	63	53		2	2.75	3.5	0.75
35	30	40	39	96	43	40	30	54	95	97	26	35	52	52	71	59	82	63	91	59	64	58	63	49
35	33	39	39	96	42	37	29	51	96	97	26	35	49	48	70	57	80	63	91	59	66	58	66	48
35	34	39	40	96	42	36	28	49	96	97	27	33	46	49	71	58	81	61	91	59	66	57	67	45
35	35	38	39	96	42	35	28	48	96	96	27	32	45	51	71	56	79	60	92	57	66	56	66	42
36	38	37	40	95	41	36	28	45	96	91	27	31	44	50	72	56	76	59	93	56	65	55	66	41
36	40	37	39	95	40	34	27	44	96	85	27	31	43	49	72	56	74	59	92	56	63	55	66	39
36	42	37	40	96	38	33	28	43	95	81	27	30	42	49	74	59	75	57	89	55	62	52	68	40
36	41	36	37	96	39	33	28	42	95	74	27	31	41	49	75	58	75	56	89	55	64	52	70	41
37	42	36	35	96	36	33	28	41	95	70	28	29	41	49	77	54	76	57	90	55	63	52	69	41
37	43	35	34	97	37	33	27	39	95	67	28	29	42	47	75	51	77	55	89	55	63	51	72	43
37	46	33	34	97	33	30	26	40	93	65	27	28	43	47	77	52	78	53	85	54	65	49	71	44
37	51	34	34	97	32	29	26	38	92	63	27	27	41	48	78	54	78	51	86	54	62	50	71	46
38	56	34	33	97	32	29	25	37	91	60	28	27	38	48	80	56	79	51	86	55	62	49	70	46
38	63	33	30	97	31	29	24	36	89	60	33	26	37	48	81	55	79	50	85	55	63	50	70	46
38	65	33	28	97	30	28	24	34	86	61	38	27	37	51	82	58	79	50	82	55	63	49	68	44
38	68	33	25	97	29	27	24	33	85	60	52	26	37	51	82	59	79	50	83	55	64	49	71	44
39	69	33	23	97	26	27	24	35	84	57	62	26	38	50	83	58	78	46	84	54	62	48	73	43
39	70	33	22	97	25	27	24	35	78	53	69	26	39	50	83	60	78	43	83	55	62	49	74	41
39	70	33	21	97	22	28	24	32	74	52	79	24	39	52	82	60	79	45	85	55	62	49	74	53
39	68	33	21	97	21	28	25	32	76	51	82	24	39	53	82	59	78	44	88	56	62	50	74	60
40	66	34	22	97	20	27	24	31	75	54	85	25	39	53	82	60	77	42	91	57	61	51	73	59
40	67	33	21	97	18	28	24	32	72	56	86	24	39	54	82	62	75	41	93	58	59	51	74	67
40	68	34	20	97	19	28	23	32	72	58	87	24	40	56	83	63	77	42	93	59	60	52	75	69
40	71	34	21	97	17	29	22	31	73	59	88	24	42	57	82	67	78	44	93	61	60	52	77	71
41	72	34	22	97	17	30	23	31	68	60	89	24	45	60	83	74	79	47	93	62	59	54	79	74
41	72	35	22	97	19	30	21	36	67	61	89	24	47	65	83	81	81	51	93	65	62	56	81	76
41	74	37	23	97	20	30	20	37	68	61	90	25	51	68	84	77	81	51	93	68	66	58	81	77
41	76	38	22	97	21	31	24	39	70	64	90	27	52	71	84	78	82	53	94	74	69	60	82	78
42	77	38	22	97	22	33	31	41	72	63	89	27	51	71	84	82	83	54	94	75	70	62	83	79
42	79	39	23	97	22	34	36	42	72	63	89	28	52	72	84	85	83	56	94	76	73	63	84	81
42	80	40	24	97	24	36	43	45	73	66	88	29	52	71	86	85	84	58	94	78	74	65	86	84
42	82	40	24	98	26	39	42	47	73	66	88	30	51	72	87	86	85	60	94	79	73	67	89	83
43	85	41	24	98	26	41	43	50	75	68	89	33	51	71	88	81	86	61	94	80	73	70	91	83
43	88	41	25	98	28	43	46	53	76	71	89	40	53	71	88	83	86	62	94	81	73	72	92	84
43	90	42	25	98	30	43	44	55	76	73	90	45	56	72	87	86	86	61	94	82	73	74	91	82
43	91	43	25	98	31	45	43	56	75	74	90	45	55	71	87	84	85	63	93	84	73	77	90	82
44	93	44	27	98	30	48	42	58	76	76	89	47	53	70	87	86	85	64	93	86	73	74	91	84
44	96	45	28	98	28	47	40	59	78	75	89	46	52	71	88	88	85	64	94	89	75	73	91	83
44	96	47	31	98	30	49	40	60	77	73	89	39	54	72	88	89	86	64	94	90	75	76	89	83
44	97	48	33	98	32	52	44	61	78	68	89	40	54	72	88	91	87	65	94	91	71	81	88	82
45	97	49	35	98	34	53	47	63	80	67	89	39	53	72	88	92	88	66	94	92	69	83	88	79
45	98	50	36	98	37	55	46	64	81	64	89	40	53	73	88	92	89	66	94	92	69	83	87	81
45	98	51	38	98	39	56	45	65	84	63	90	41	54	73	89	91	89	67	94	92	71	83	87	78
45	98	51	39	98	40	59	43	66	84	60	90	41	56	73	89	90	90	69	94	93	72	83	87	79
46	98	51	38	98	40	59	38	67	85	57	90	41	59	75	90	91	91	70	94	93	75	81	87	79
46	98	53	38	98	40	56	35	68	85	57	90	40	61	76	91	91	91	71	94	93	77	79	85	80
46	98	54	38	98	42	55	36	68	86	59	89	41	65	76	91	91	91	73	94	93	77	79	85	77
46	98	53	39	98	43	56	38	70	86	58	89	41	70	77	92	91	91	72	94	93	78	83	85	76
47	98	53	42	98	44	57	39	70	86	59	89	43	74	78	92	92	91	73	94	93	79	84	83	77
47	98	54	44	98	45	58	42	70	85	60	89	45	77	78	93	94	91	75	94	94	79	82	82	78
47	99	54	44	98	44	59	46	70	85	61	89	41	81	79	93	94	91	76	94	95	79	82	82	80
47	99	56	43	98	46	61	49	72	86	63	89	40	84	80	94	94	91	80	95	95	80	85	84	81
48	99	56	44	98	47	60	52	72	86	63	90	40	86	81	93	94	91	80	95	95	79	85	84	84
48	99	56	42	98	49	62	55	74	85	67	90	39	88	82	88	94	91	81	95	95	80	82	86	83
48	99	57	42	98	48	63	58	76	86	71	90	40	91	83	86	94	91	81	95	95	80	82	88	82
48	99	57	41	98	52	64	61	77	86	73	90	40	93	84	83	94	91	81	95	95	81	86	90	79
49	99	57	42	98	54	64	63	77	88	74	90	41	94	84	79	94	91	82	95	96	82	88	89	81
49	99	58	44	98	52	63	62	79	86	73	90	43	94	84	77	94	91	85	95	96	85	90	86	83
49	99	59	42	98	54	66	59	79	86	73	90	42	95	85	74	93	91	88	95	96	89	89	82	83
49	99	61	44	98	54	64	58	79	87	72	90	42	95	86	76	93	91	86	95	96	90	80	85	81
50	99	63	44	98	55	64	57	80	88	71	90	42	95	86	74	93	91	87	95	96	85	77	86	80
50	99	62	45	98	55	66	55	81	88	69	91	42	96	86	72	93	91	89	95	96	80	77	86	78
50	99	64	45	98	54	67	56	82	87	64	91	43	96	87	71	92	90	91	95	96	79	77	88	83
50	99	65	43	98	55	69	57	83	88	61	91	44	96	88	70	93	90	89	95	96	79	77	88	82
51	99	67	43	98	54	70	57	83	88	62	92	47	96	88	70	93	90	89	95	96	79	77	90	82
51	99	68	42	98	55	72	57	84	88	64	92	48	96	88	69	93	90	90	95	96	79	77	91	84
51	99	66	42	98	55	72	57	85	88	64	92	48	96	88	70	93	91	89	95	96	80	77	92	83
51	100	67	43	98	56	73	58	85	89	64	93	50	96	89	74	93	91	89	95	96	83	78	92	85
52	100	69	44	98	56	73	59	85	89	64	93	53	96	88	78	93	91	88	95	96	85	80	93	84
52	100	70	45	98	56	70	61	86	89	62	93	53	96	88	80	93	91	87	95	96	86	83	94	85
52	99	67	44	98	56	71	63	86	89	63	93	55	96	89	82	93	92	82	95	96	87	85	94	86
52	98	67	44	98	57	70	65	86	89	64	93	56	97	90	83	93	92	81	95	96	89	85	94	86
53	97	69	44	98	58	70	66	87	90	64	93	58	97	90	84	93	93	84	95	96	89	83	95	86
53	97	70	43	98	59	70	68	87	89	65	92	58	97	90	81	93	93	85	95	96	83	82	95	87
53	90	70	42	98	60	70	68	88	89	65	92	55	97	91	78	92	93	87	95	96	81	82	95	88
53	83	72	42	98	58	70	68	88	87	66	92	56	97	91	79	93	93	89	95	96	80	84	95	89
54	79	69	41	98	58	71	68	88	85	66	92	57	97	92	74	94	93	89	95	96	80	80	95	89
54	76	69	41	98	59	71	70	89	83	68	91	58	97	92	70	95	93	86	95	97	80	79	95	88
54	77	68	42	98	58	72	73	89	83	70	91	56	97	92	67	93	93	79	95	96	83	82	96	87
54	76	70	42	98	57	71	74	89	83	71	92	55	97	91	66	89	93	75	95	97	84	86	96	88
55	77	69	41	98	56	70	75	89	84	70	92	54	96	92	64	86	93	76	95	97	84	86	96	88
55	74	66	40	98	54	68	74	86	84	69	92	51	96	93	64	84	92	76	95	97	79	81	96	89
55	71	63	36	98	50	68	71	77	84	67	92	47	96	94	62	81	91	73	95	97	75	76	91	86
55	65	61	34	98	49	68	66	73	79	68	92	47	96	94	62	79	88	70	95	97	75	75	85	84
56	60	59	34	98	47	67	67	71	77	68	92	47	95	95	62	74	84	70	95	97	73	73	84	83
56	58	56	30	98	48	67	66	71	75	67	92	45	94	96	61	76	82	69	95	97	71	71	82	81
56	54	54	30	98	46	67	68	70	71	65	90	45	94	96	60	79	84	68	94	97	69	70	81	79
56	52	53	28	98	41	66	69	69	67	62	89	44	93	96	58	80	86	65	91	96	67	68	80	75
57	50	51	27	98	32	65	69	67	66	61	89	42	93	96	57	80	82	63	91	95	66	68	78	69
57	50	49	21	98	32	62	71	66	65	61	89	42	92	96	56	80	80	59	90	91	64	66	76	67
57	47	47	16	98	32	61	83	65	63	62	88	42	93	96	55	78	79	60	89	88	62	63	73	68
57	44	45	13	93	30	60	89	61	59	63	88	41	93	96	54	77	79	57	86	84	60	62	72	61
58	41	44	14	91	28	60	91	59	58	63	88	40	92	96	53	76	78	54	84	80	59	59	70	51
58	40	42	14	91	29	60	92	56	57	63	86	37	91	96	52	76	80	54	84	76	59	59	67	44
58	38	40	13	90	29	58	92	55	52	60	85	37	87	97	50	77	81	52	83	74	59	58	64	46
58	36	38	13	89	27	57	93	55	51	60	84	35	85	97	48	75	78	51	83	73	58	57	62	44
59	37	37	13	87	27	56	93	52	50	58	82	35	82	97	46	74	79	51	84	72	57	57	59	46
59	39	36	12	88	26	56	93	52	49	57	84	34	77	97	44	75	77	49	83	70	57	57	54	44
59	40	35	11	87	25	54	93	49	46	57	82	32	73	97	43	76	75	46	81	68	56	58	52	42
59	39	34	11	85	25	54	93	47	41	56	80	31	75	97	44	77	76	45	82	68	56	56	48	43
60	41	34	10	85	24	54	93	45	38	55	79	30	77	97	42	78	76	42	83	67	55	55	43	39
60	44	34	11	84	23	53	93	44	37	54	79	29	77	97	41	76	75	41	84	66	55	54	41	38
60	47	32	10	83	25	51	94	42	35	55	79	30	77	97	40	76	74	41	83	66	55	52	40	40
60	47	32	10	80	24	49	94	41	33	53	78	29	73	97	41	76	74	40	83	66	55	53	37	38
61	44	32	10	80	24	50	94	41	31	51	76	29	69	97	41	75	75	38	84	65	55	49	36	37
61	44	32	11	81	23	49	94	41	31	49	75	30	72	97	41	73	71	38	85	65	54	50	36	38
61	43	31	12	83	21	47	94	40	30	48	73	29	76	97	40	71	72	38	85	65	54	49	32	38
61	44	31	12	83	18	47	94	40	31	51	69	31	74	97	39	72	72	38	85	65	54	49	29	37
62	42	31	12	82	17	46	94	39	31	52	68	31	72	97	37	70	73	37	86	64	54	49	31	40
62	41	31	12	84	17	46	94	38	30	55	70	31	70	97	37	70	76	35	88	64	53	49	31	37
62	38	30	12	83	20	45	94	38	31	56	72	31	66	97	35	68	73	36	90	64	54	48	30	35
62	36	30	12	79	19	44	94	37	32	57	70	32	71	97	36	72	72	37	92	64	52	49	32	37
63	34	30	12	77	20	45	94	37	30	57	70	32	69	97	36	67	72	36	93	64	51	48	30	38
63	31	30	12	76	20	45	94	36	30	58	69	32	69	96	37	71	75	37	94	65	52	46	29	40
63	29	30	12	73	19	45	94	37	32	57	69	32	66	96	38	71	72	41	94	67	52	45	31	39
63	29	30	14	64	18	45	94	39	32	56	69	33	61	96	37	74	72	42	94	69	52	46	32	39
64	29	30	16	61	17	45	95	40	32	56	69	34	60	95	38	75	73	42	94	70	53	44	40	40
64	28	31	16	59	18	46	95	41	32	56	70	34	61	95	38	76	72	47	94	69	55	47	46	41
64	21	31	16	57	16	46	95	43	32	57	69	35	62	95	38	72	76	54	94	68	55	48	49	46
64	23	31	16	56	15	44	95	45	33	57	71	36	63	95	39	71	78	50	94	69	56	51	52	53
65	23	32	16	62	16	46	95	45	33	57	72	37	62	95	43	73	78	49	94	69	57	53	61	55
65	25	32	17	61	16	47	95	45	33	57	74	39	58	95	46	76	78	56	94	72	59	57	68	63
65	27	32	18	62	16	47	95	46	33	58	74	41	58	95	44	80	80	65	94	74	63	61	72	73
65	28	34	20	69	16	49	95	47	35	58	74	46	61	95	57	83	82	66	95	78	67	66	75	76
66	35	36	21	76	18	51	95	49	36	59	74	50	65	95	60	86	84	68	95	80	75	72	78	79
66	54	38	24	77	20	53	95	51	39	61	75	53	68	95	56	89	86	70	95	79	76	76	80	78
66	60	40	27	76	26	55	95	53	50	62	76	55	70	95	57	91	86	69	95	79	78	79	81	79
66	64	43	31	78	28	58	95	54	42	63	76	56	72	95	62	91	87	67	95	81	77	79	81	77
67	68	46	32	78	30	60	95	56	48	65	77	57	68	95	66	92	88	64	95	81	80	80	79	69
67	70	48	36	86	29	62	95	58	46	66	76	58	64	95	67	93	88	63	95	83	80	80	78	66
67	72	50	43	89	31	64	95	58	43	66	77	59	65	96	70	93	89	63	95	84	79	82	79	64
67	73	50	48	88	32	66	95	57	44	68	77	61	61	96	73	94	90	64	95	84	80	85	81	69
68	75	50	50	90	35	68	95	57	47	72	77	62	63	96	72	94	90	67	95	84	78	85	83	64
68	75	50	54	90	35	68	95	57	50	73	80	63	62	96	74	94	90	71	95	85	76	86	80	62
68	75	47	57	91	35	69	95	59	52	73	84	65	61	95	74	95	91	74	95	85	77	88	79	62
68	77	47	60	91	35	71	95	61	54	72	84	67	61	94	72	95	91	77	95	86	79	86	77	61
69	80	47	63	91	34	73	95	64	53	74	86	68	62	94	73	94	91	78	95	86	80	87	72	62
69	82	49	65	90	33	75	95	67	53	72	78	69	62	94	74	94	92	80	95	87	81	87	71	64
69	85	49	67	86	34	77	95	69	55	73	67	71	62	93	73	94	92	80	95	88	83	89	71	67
69	87	50	69	85	35	78	95	72	56	75	63	71	60	93	69	95	92	79	95	90	85	90	71	67
70	88	51	71	85	37	79	95	74	57	75	58	72	60	94	70	96	92	78	95	91	86	91	74	66
70	88	54	73	85	38	80	95	77	57	73	58	72	61	94	69	96	92	79	95	91	86	92	75	66
70	89	55	74	84	39	82	95	78	58	72	60	73	61	94	74	96	92	79	95	91	85	92	74	67
70	88	56	76	81	39	84	95	80	61	72	61	73	61	94	74	95	92	78	95	93	87	92	73	66
71	86	56	78	79	40	85	95	81	62	74	60	74	61	94	74	95	92	78	95	94	88	93	74	66
71	84	55	79	77	40	86	95	83	64	75	61	74	63	94	73	95	93	78	95	95	89	92	76	68
71	74	56	80	76	40	87	95	84	64	75	62	75	64	95	73	95	93	76	95	95	90	93	77	67
71	68	58	81	74	41	88	95	85	64	77	63	76	65	95	71	94	94	76	95	95	92	93	78	68
72	64	59	83	74	42	89	96	86	64	81	63	77	66	95	71	94	94	76	95	95	93	93	81	70
72	63	60	84	73	44	89	96	88	65	82	63	77	66	95	73	93	95	77	94	95	94	93	79	69
72	63	61	84	74	44	90	96	88	67	82	64	77	67	95	73	94	95	79	94	95	93	94	80	67
72	64	61	85	75	47	91	96	89	69	81	64	77	68	96	73	94	95	79	94	96	93	93	81	65
73	66	62	86	76	50	91	96	89	69	81	63	77	70	96	70	94	95	79	94	96	88	93	82	65
73	67	63	86	76	54	92	96	89	70	81	65	77	70	96	69	93	95	79	94	96	86	93	82	65
73	66	65	87	75	57	92	96	90	71	81	65	78	70	96	71	93	95	78	94	96	88	94	83	68
73	66	66	87	74	59	92	96	91	72	82	65	79	70	96	71	94	95	77	95	96	87	94	84	70
74	63	67	89	75	60	93	96	90	75	83	66	81	72	96	70	94	95	78	95	96	86	94	81	73
74	63	66	91	73	60	93	96	90	75	83	68	85	78	96	70	93	95	78	95	96	87	94	81	77
74	65	67	92	72	61	93	96	91	77	83	66	88	76	96	69	93	95	79	95	96	88	94	81	78
74	63	68	93	69	61	94	96	91	77	84	63	89	80	96	68	93	95	80	95	96	87	95	82	80
75	66	69	93	65	61	94	96	92	76	84	62	90	85	96	74	94	95	80	95	96	88	95	83	77
75	64	68	93	60	61	94	96	93	76	85	61	90	90	96	74	94	95	81	95	96	90	95	82	75
75	65	69	93	59	63	94	96	93	76	85	57	90	93	96	71	94	95	82	95	96	91	95	84	70
75	64	69	93	60	63	94	96	93	77	83	54	90	93	96	71	94	95	83	95	96	92	95	89	69
76	66	68	93	59	64	94	96	93	76	82	52	91	92	96	72	95	95	84	95	96	92	95	91	72
76	67	69	92	60	64	94	96	94	76	84	51	92	91	96	71	95	95	85	95	96	92	95	91	73
76	65	69	92	60	64	94	96	94	74	85	51	92	91	96	69	96	95	86	95	96	93	94	91	73
76	64	69	91	61	64	95	96	94	75	85	53	92	85	96	72	96	96	87	95	96	93	94	90	74
77	65	70	91	63	64	95	96	94	75	84	60	92	78	96	76	97	96	88	95	96	92	94	90	75
77	66	70	91	64	62	95	96	94	75	83	60	92	79	96	76	97	96	89	95	95	92	95	91	76
77	69	70	92	66	60	94	96	94	77	84	59	92	78	96	76	97	96	91	95	95	93	95	92	77
77	70	70	92	66	61	94	96	94	77	83	58	92	77	97	77	97	96	92	95	94	94	94	92	77
78	70	69	92	65	62	94	96	94	76	82	57	92	78	96	78	97	96	93	95	94	95	94	91	76
78	72	70	94	63	60	94	96	94	74	80	56	92	80	96	78	97	96	93	95	94	95	93	92	75
78	71	70	95	63	57	95	96	94	74	78	56	92	83	96	80	98	96	94	95	94	95	92	91	75
78	71	69	96	63	56	95	96	94	76	74	55	92	86	96	82	98	95	94	95	94	95	87	91	68
79	68	69	96	62	55	95	96	94	74	73	55	92	86	96	81	98	94	94	95	93	95	82	92	72
79	63	68	96	61	55	95	96	94	69	71	53	92	81	96	77	98	92	93	95	90	91	78	90	69
79	58	67	96	60	56	95	96	94	61	69	51	92	77	95	73	97	90	93	95	87	86	75	85	68
79	50	66	96	59	54	95	96	94	59	66	50	92	76	95	74	95	87	94	95	86	83	75	80	69
80	49	65	96	58	49	95	96	94	59	65	50	92	69	94	67	94	84	94	95	85	77	75	78	68
80	49	64	96	57	44	95	96	94	58	63	49	92	66	94	59	91	81	94	95	84	74	73	74	72
80	49	63	94	56	41	95	96	94	55	61	46	91	67	94	61	90	77	94	95	83	72	72	70	71
80	46	61	93	56	41	95	96	94	54	59	45	90	65	94	60	89	78	93	95	81	70	70	64	66
81	45	58	93	53	42	96	96	94	54	57	44	89	62	93	59	84	75	93	95	77	69	68	62	61
81	41	57	93	53	42	96	96	94	54	56	43	88	57	92	55	83	74	92	95	74	68	67	61	58
81	37	55	92	52	47	95	95	94	54	56	42	89	57	91	53	81	76	91	95	71	66	65	63	57
81	34	54	91	51	52	95	95	94	52	55	39	87	54	91	51	77	73	91	95	68	65	64	60	58
82	32	55	91	51	52	94	95	94	55	53	38	78	50	90	49	74	73	90	95	65	64	62	59	61
82	32	55	90	51	50	92	94	92	54	51	36	75	48	89	48	73	70	89	95	65	61	61	57	65
82	30	53	88	50	49	91	93	88	52	51	35	72	46	87	47	69	66	88	94	63	60	60	56	63
82	28	51	86	50	49	90	91	85	51	51	36	70	45	86	48	65	64	84	94	60	59	59	56	65
83	27	50	83	49	47	89	88	84	49	51	35	69	42	88	47	65	62	80	94	58	58	59	55	67
83	27	47	79	49	48	90	86	82	48	51	34	69	41	91	45	65	64	79	94	56	56	60	54	68
83	27	48	75	48	47	90	85	81	48	52	34	67	45	92	44	60	63	76	94	55	53	58	55	68
83	28	47	76	48	42	88	84	77	46	60	34	64	37	92	45	58	63	74	93	53	52	57	55	67
84	27	47	74	48	42	86	84	74	47	66	32	62	36	92	45	54	58	73	92	50	50	57	52	62
84	27	46	72	48	39	86	81	70	48	74	32	62	34	91	42	53	54	72	91	51	47	57	52	62
84	27	43	69	48	37	89	78	68	46	74	31	61	36	89	40	52	52	69	90	49	45	58	53	60
84	26	43	67	47	39	91	75	65	49	64	30	60	34	88	41	50	52	68	89	49	43	54	56	57
85	26	43	66	46	43	92	72	63	48	63	29	57	35	87	39	46	50	65	87	51	42	53	54	56
85	27	44	64	46	42	92	69	59	46	61	29	55	36	84	39	46	49	64	84	47	38	56	53	54
85	26	45	65	45	42	92	72	56	44	59	28	52	39	80	40	45	50	63	81	46	39	53	56	57
85	26	46	64	45	42	93	70	55	43	58	28	49	40	77	41	45	51	65	77	47	39	54	53	54
86	26	47	63	43	42	93	68	55	44	55	27	40	39	73	42	39	49	66	77	45	40	52	53	56
86	25	49	61	42	43	94	64	54	44	53	27	33	40	74	44	41	49	66	78	44	39	58	53	56
86	25	50	61	41	43	94	65	53	45	47	28	31	40	80	45	39	49	65	79	45	38	55	51	52
86	25	49	60	41	54	94	67	53	44	44	28	29	39	90	44	38	51	64	79	48	39	60	53	52
87	25	47	59	39	57	94	67	53	47	44	28	28	39	92	45	39	48	63	81	48	39	60	59	53
87	25	46	59	39	57	94	68	53	48	42	27	25	40	94	44	38	49	65	81	44	39	56	62	53
87	25	47	58	38	51	94	68	53	47	42	27	25	40	94	45	39	48	65	82	43	39	55	55	54
87	24	47	59	36	44	94	67	53	52	46	27	23	39	94	46	39	46	65	84	43	38	51	53	54
88	24	45	59	36	56	94	67	53	52	44	27	23	38	92	47	37	46	66	83	43	38	56	52	56
88	24	46	60	34	53	94	66	54	53	43	27	23	38	92	47	38	45	67	84	44	41	60	61	58
88	24	45	63	34	41	95	66	55	53	44	27	22	39	91	47	41	45	65	85	43	41	57	67	61
88	25	46	65	33	39	95	67	56	53	44	27	23	40	89	48	49	46	64	88	44	42	57	69	69
89	24	48	66	33	52	95	66	57	54	47	27	27	47	87	54	61	46	67	90	45	44	62	68	72
89	26	48	67	33	56	95	65	57	55	46	27	31	52	88	67	69	48	68	89	49	46	67	68	75
89	27	49	69	32	56	95	67	58	55	48	27	32	69	89	72	74	54	67	89	52	51	72	69	76
89	27	49	70	33	51	95	67	59	56	50	28	33	76	87	71	78	62	67	90	56	61	78	69	77
90	28	49	72	33	45	95	68	60	57	52	29	34	79	87	76	80	65	68	92	55	67	79	71	77
90	29	50	74	35	46	96	68	60	57	55	30	35	81	86	78	81	63	70	93	60	69	77	72	78
90	31	51	76	36	46	96	69	61	56	58	31	37	83	86	78	81	63	73	94	66	71	77	74	77
90	32	51	79	37	46	96	72	63	56	60	33	39	84	84	76	81	65	74	94	70	73	78	74	77
91	39	52	86	37	46	96	77	63	56	62	34	42	85	83	76	79	66	76	94	72	74	79	74	77
91	39	53	90	38	45	96	82	64	58	64	35	44	85	81	72	76	70	77	94	72	74	79	75	77
91	38	54	91	38	47	96	81	66	60	64	36	45	86	86	70	77	69	78	94	74	76	82	74	77
91	39	54	92	39	46	96	78	66	61	64	36	44	85	85	64	79	70	79	94	73	77	84	74	78
92	44	54	93	40	44	96	79	67	61	64	37	45	84	87	61	83	69	80	95	74	77	84	77	79
92	44	55	93	41	42	96	83	68	62	64	37	47	83	83	61	84	70	81	95	74	77	84	78	80
92	47	54	94	41	39	96	85	69	63	66	39	49	83	80	68	85	72	83	95	76	77	85	80	80
92	52	54	95	43	37	96	82	72	64	68	39	50	84	85	68	87	75	85	95	79	76	85	81	82
93	53	55	96	43	36	96	81	76	66	68	40	50	85	89	67	89	76	88	95	82	77	85	82	85
93	57	57	96	43	36	96	80	79	67	68	40	51	86	89	69	90	77	89	95	84	80	86	82	90
93	59	57	96	43	36	96	80	82	69	69	41	53	87	81	74	91	79	90	95	86	80	86	83	92
93	62	58	97	43	36	96	83	84	70	69	41	53	86	84	74	92	80	91	95	88	82	87	83	93
94	63	60	97	43	37	96	84	85	71	70	42	55	87	85	77	92	80	92	95	88	84	87	83	94
94	62	64	97	42	38	96	85	86	72	69	42	58	87	83	77	92	80	92	95	87	84	88	84	93
94	54	66	97	43	36	96	85	88	73	67	37	58	89	82	73	93	82	92	95	88	84	89	85	94
94	57	68	97	44	34	96	86	88	73	67	38	58	84	80	75	93	81	93	95	88	84	90	87	94
95	56	69	97	44	32	96	88	89	73	68	41	59	81	81	73	94	80	93	95	87	86	90	88	94
95	57	70	97	44	33	96	88	90	74	67	42	59	81	81	73	95	79	92	95	87	88	91	89	95
95	58	70	97	46	32	96	83	91	73	67	44	60	84	86	77	95	79	93	95	87	89	92	90	94
95	57	67	97	45	32	96	77	92	72	67	44	61	83	88	78	95	77	92	95	86	88	92	91	94
96	60	64	97	46	32	96	74	92	72	67	46	62	84	89	78	95	79	92	95	86	88	93	91	94
96	60	62	97	47	33	96	74	93	74	67	47	65	86	89	81	96	78	92	95	88	87	93	91	94
96	64	62	97	48	33	96	75	93	74	68	48	65	87	88	80	96	76	92	95	90	86	94	91	94
96	66	61	98	49	33	95	73	94	73	68	49	66	87	86	78	96	76	92	95	91	87	94	91	95
97	68	61	98	50	34	95	72	94	74	68	51	69	89	87	75	96	76	91	95	92	88	94	91	95
97	68	62	98	50	34	95	72	94	76	68	52	69	89	87	78	96	75	90	94	93	87	94	91	95
97	67	62	98	51	36	95	71	94	79	69	55	70	89	88	81	97	75	89	94	93	84	95	91	95
97	66	63	98	49	35	95	73	94	81	68	56	72	89	90	83	97	75	89	94	93	84	95	91	95
98	68	63	98	49	35	95	75	94	83	67	57	76	91	91	82	97	75	89	93	93	85	95	91	95
98	67	64	98	50	35	95	74	94	84	67	58	80	93	92	82	97	75	89	93	94	85	95	92	95
98	66	64	98	49	36	95	73	94	84	65	59	82	93	92	78	97	74	89	94	94	85	95	92	95
98	65	65	98	48	36	95	71	94	85	64	60	86	93	93	76	97	76	89	94	93	86	95	92	95
99	64	64	98	47	37	94	70	94	86	63	61	88	93	94	73	97	78	89	94	93	86	95	91	95
99	58	64	98	47	39	94	71	95	87	63	61	89	93	95	74	97	80	88	94	94	87	95	90	95
99	58	64	98	47	41	94	72	95	84	65	61	93	94	95	76	97	80	87	94	94	88	95	90	95
99	58	65	98	48	42	94	73	95	83	64	60	94	95	94	77	97	83	86	94	94	89	95	91	95
100	59	66	98	47	44	94	75	95	80	65	60	92	94	95	78	97	86	86	94	95	90	95	87	96
100	57	66	98	46	45	94	76	95	78	65	59	90	94	95	78	97	88	86	94	95	91	95	82	96
100	58	66	98	46	46	94	74	95	77	66	60	89	95	96	82	97	89	86	94	95	92	95	81	96
100	59	66	98	47	47	94	74	95	77	67	60	89	95	96	85	97	90	85	94	95	92	95	80	96
101	60	66	98	48	48	95	73	95	77	68	59	88	97	96	84	97	89	85	94	95	93	95	80	96
101	59	67	98	47	49	95	71	95	78	68	59	81	97	96	83	97	88	85	94	95	93	95	78	96
101	60	67	98	48	50	95	71	95	78	68	59	70	98	96	86	98	85	84	94	95	91	95	77	96
101	61	69	98	49	51	94	70	95	79	69	60	68	98	96	86	98	85	84	94	94	91	95	77	96
102	61	70	98	49	51	94	70	95	80	69	60	74	97	97	88	98	87	83	94	95	91	95	77	96
102	60	70	98	51	50	95	72	95	81	70	61	76	95	96	89	98	89	83	94	94	91	95	75	96
102	65	69	98	52	50	94	73	95	79	71	61	80	94	96	89	98	90	83	94	94	91	96	74	96
102	65	68	96	53	49	94	73	95	79	72	62	78	93	95	88	98	88	83	94	93	91	96	73	96
103	68	66	91	51	49	94	73	95	77	69	61	76	89	95	86	98	85	82	94	92	90	96	72	96
103	61	63	86	47	47	94	71	95	74	65	59	68	86	95	78	96	80	80	94	92	85	95	70	96
103	59	60	86	46	46	94	69	95	70	61	54	63	88	95	72	91	79	79	93	87	78	95	69	96
103	57	60	81	44	45	95	68	95	67	57	47	61	87	94	67	87	77	77	93	82	78	94	70	93
104	56	58	80	43	45	95	65	95	65	55	43	60	86	90	63	83	72	77	93	86	75	93	70	86
104	53	56	78	41	45	94	65	95	64	53	40	56	85	89	64	79	68	77	92	85	74	92	71	87
104	51	55	70	40	44	95	65	95	62	47	37	54	84	90	62	73	65	79	91	76	72	91	71	86
104	52	53	66	38	43	95	64	93	61	45	35	53	82	91	60	70	63	77	91	73	71	90	71	85
105	52	52	61	35	43	95	64	85	62	43	34	52	80	91	59	65	62	73	92	70	68	88	70	82
105	51	50	58	33	44	94	63	81	61	41	32	51	79	83	61	64	61	72	91	66	68	88	69	79
105	48	49	56	32	40	94	62	78	59	39	30	50	78	80	61	64	59	71	91	66	67	86	67	77
105	46	48	49	31	37	94	61	76	56	38	29	47	76	78	60	64	56	69	90	64	66	82	66	74
106	42	49	40	30	37	94	60	73	57	38	26	46	74	78	59	63	54	67	88	60	65	79	65	70
106	41	47	33	29	38	94	60	70	56	39	26	44	74	79	58	61	51	65	86	60	64	76	64	63
106	40	45	30	30	38	94	59	67	54	41	26	42	74	78	57	61	52	63	83	55	62	72	64	55
106	36	44	32	29	37	94	58	65	53	42	26	41	73	76	55	56	50	60	82	55	61	70	63	55
107	35	46	33	29	35	94	55	63	50	41	25	39	73	70	54	56	50	57	80	51	60	69	62	54
107	31	46	32	30	35	94	55	61	45	40	24	38	73	65	54	54	51	56	80	51	60	68	62	53
107	28	44	31	31	34	94	56	60	43	41	24	35	73	61	53	53	50	54	75	52	59	68	63	51
107	27	43	33	30	32	94	56	59	42	41	25	33	73	59	53	54	51	53	75	48	59	67	62	50
108	26	41	34	30	33	94	54	57	42	40	25	32	74	59	52	54	50	53	74	47	58	68	61	47
108	26	41	34	30	32	94	49	55	41	40	25	31	76	60	52	54	47	53	76	52	58	66	60	46
108	26	42	36	29	29	94	46	52	39	39	26	31	77	64	51	55	47	53	74	52	57	67	60	48
108	25	40	38	29	30	93	40	50	39	40	26	29	77	65	48	55	45	53	69	48	57	66	60	48
109	25	40	37	28	29	93	41	49	39	39	26	30	76	61	48	55	46	52	68	51	55	66	58	48
109	25	39	37	27	29	93	43	47	40	37	27	29	76	61	47	54	45	50	65	62	55	69	59	46
109	26	39	35	27	28	93	41	45	39	36	27	29	76	60	46	57	43	50	63	85	55	69	58	47
109	25	39	32	27	28	93	41	43	39	36	27	29	76	56	47	56	43	47	67	83	54	70	57	45
110	26	37	30	26	27	93	43	42	40	34	28	29	77	58	46	55	44	46	64	63	54	70	57	48
110	25	37	29	25	27	93	43	39	41	35	28	28	80	57	46	54	44	44	62	61	54	71	56	46
110	25	37	29	25	27	93	43	37	43	36	28	28	82	57	46	57	42	42	61	62	54	72	55	44
110	25	36	28	25	27	93	43	36	43	39	28	27	80	56	45	58	43	41	62	52	53	74	56	44
111	25	36	27	24	27	93	42	35	41	37	29	27	80	54	44	58	44	40	66	52	53	76	55	50
111	26	36	27	24	26	93	43	36	42	38	29	27	80	52	45	56	42	41	68	54	52	75	57	50
111	25	37	27	25	27	93	42	34	43	37	29	27	80	51	43	57	41	41	65	55	52	74	59	44
111	25	38	27	25	27	94	42	34	43	37	29	29	78	53	41	57	41	40	72	48	51	73	57	44
112	26	38	28	26	28	94	40	33	43	37	28	28	79	52	41	58	41	40	77	48	52	72	60	46
112	27	38	28	26	28	94	40	33	41	38	29	29	81	53	40	59	42	40	81	49	52	74	58	42
112	28	39	28	26	28	94	42	33	42	38	29	30	82	52	43	61	42	40	84	49	53	75	60	39
112	29	40	28	26	29	95	44	34	44	38	30	31	82	53	44	63	44	41	87	50	53	77	72	42
113	29	41	29	26	29	95	45	34	45	40	30	32	83	55	48	68	47	42	89	51	56	78	74	43
113	30	39	28	25	30	95	44	35	43	41	30	32	84	59	52	76	51	44	91	57	59	81	79	45
113	30	40	29	25	31	95	45	36	40	40	31	34	84	68	57	80	54	46	91	65	64	83	82	47
113	30	43	30	27	33	95	45	38	42	35	32	35	85	73	55	85	61	48	92	73	71	83	84	52
114	31	44	31	28	35	95	45	39	43	35	33	36	86	76	54	87	66	49	93	79	73	84	88	63
114	31	47	33	30	37	95	45	39	43	35	33	38	86	81	61	88	71	51	93	82	75	84	88	69
114	32	49	34	32	38	95	46	44	45	36	34	41	87	84	64	89	69	55	94	84	74	85	89	72
114	33	51	37	37	40	95	48	48	47	38	35	45	87	84	71	88	71	56	94	85	73	84	89	76
115	33	53	45	36	42	96	46	51	48	37	36	48	86	83	68	89	72	62	94	85	74	86	89	75
115	34	53	46	40	44	96	47	54	47	38	36	50	86	82	71	90	70	62	94	87	74	87	89	74
115	36	52	47	41	46	95	47	53	48	39	37	47	86	84	74	91	68	60	94	88	75	88	89	75
115	37	52	43	43	45	95	47	55	49	39	39	47	86	86	73	91	67	58	94	88	76	88	88	75
116	37	53	45	46	46	95	47	56	49	38	40	46	86	88	66	91	65	57	94	88	77	87	88	76
116	37	53	49	46	47	95	51	57	50	40	40	42	86	89	59	92	66	58	94	88	78	87	87	78
116	34	56	43	46	48	95	53	58	52	41	41	46	86	90	58	92	68	59	94	88	78	86	85	79
116	34	57	46	44	49	95	56	58	54	42	41	50	85	91	61	92	71	61	94	89	77	87	85	79
117	34	58	51	44	50	95	58	58	54	43	44	53	86	91	63	91	77	62	94	88	77	86	84	79
117	34	61	55	44	51	95	62	60	56	43	44	57	86	92	65	89	83	62	95	89	79	87	85	75
117	35	66	59	40	52	95	60	61	59	43	47	60	86	91	66	90	85	61	95	89	79	88	86	77
117	41	67	57	38	53	95	57	62	61	43	43	62	86	91	67	91	81	60	95	90	80	87	86	79
118	46	68	62	39	52	95	55	64	60	42	42	65	88	91	68	89	84	61	95	92	81	88	86	79
118	51	68	56	41	52	95	56	65	60	39	43	67	90	93	69	86	86	65	95	92	81	87	86	80
118	52	69	56	42	53	95	54	66	61	39	45	68	90	93	70	87	86	66	95	92	81	87	87	82
118	55	68	60	42	54	95	55	68	64	38	45	70	91	93	71	83	87	69	95	92	81	89	87	83
119	67	68	51	36	54	95	54	70	61	39	46	71	92	94	71	84	88	71	95	93	81	89	88	82
119	82	64	47	34	55	95	54	71	61	40	46	72	93	93	73	89	88	73	95	92	82	88	88	81
119	89	64	47	34	56	95	56	67	63	41	47	73	93	93	73	92	89	74	95	91	83	89	89	80
119	92	64	51	37	56	95	59	65	65	43	49	74	94	94	73	92	88	73	95	90	83	89	89	82
120	93	64	50	38	57	94	61	66	66	45	50	74	94	94	74	93	88	73	95	92	84	88	90	82
120	93	64	51	43	58	95	63	68	66	46	50	74	94	95	74	93	87	75	95	92	85	88	90	83

## Sheet: Supp fig 2
PERCIVAL GROWTH CHAMBER
Supp. Fig. 2a						Supp. Fig. 2b							Supp. Fig. 2c
	50%|90% RH		50%RH				50%|90% RH		50% RH					50%|90% RH		50% RH
Time (h)	rh	temp	temp2	rh2		Time (h)	temp1	rh1	temp2	rh2			Time (h)	temp	rh	temp2	rh2
0	52.1457	21.3509	21.7109	54.3686		0	21.1981	55.5543	22.0642	56.706			0	21.7284	52.1255	21.906	54.8979
0.016667	56.6496	21.7586	21.6149	52.0894		0.03333	21.1497	52.0989	22.1389	55.6285			0.016667	21.7049	52.3483	21.9148	54.4893
0.033333	55.259	21.9863	21.4706	55.2231		0.06667	21.1254	50.3154	22.0883	51.2445			0.033333	21.7049	52.4225	21.9294	54.3407
0.05	50.3	21.4079	21.7109	51.3217		0.1	21.1012	54.7369	22.2831	56.7431			0.05	21.7284	52.3112	21.9148	54.6843
0.066667	55.2033	21.7046	21.5429	53.1328		0.13333	21.077	51.0214	22.2351	52.5819			0.066667	21.7049	52.3854	21.9279	54.7122
0.083333	54.9154	21.9513	21.3503	54.6285		0.16667	21.1254	51.2073	21.9948	52.6561			0.083333	21.7049	52.8312	21.9192	54.5589
0.1	50.7109	21.4254	21.7109	51.5447		0.2	20.9555	54.9599	22.0188	58.4586			0.1	21.6815	52.274	21.8301	54.9954
0.116667	54.3396	21.6753	21.7351	53.8483		0.23333	21.1125	50.9843	22.1389	51.5414			0.116667	21.6348	52.2369	21.9031	54.7609
0.133333	54.6507	21.9133	21.6389	52.3867		0.26667	21.1012	53.0648	21.8744	55.0713			0.133333	21.7049	52.1627	21.906	54.6773
0.15	51.6465	21.6768	21.6149	55.3716		0.3	20.8827	53.325	21.5368	55.5914			0.15	21.7049	52.0881	21.887	54.7238
0.166667	52.1085	21.4927	21.3503	52.548		0.33333	21.0527	50.7612	22.1629	52.6935			0.166667	21.6582	52.274	21.9046	54.3059
0.183333	53.8521	21.7513	21.8311	52.9196		0.36667	21.1739	54.8483	21.5127	52.5076			0.183333	21.6815	52.1255	21.833	54.7423
0.2	53.5921	21.8433	21.6869	52.3897		0.4	21.4159	53.5109	22.1869	56.7806			0.2	21.6348	52.1255	21.8141	54.9907
0.216667	51.7789	21.5994	21.6149	57.0808		0.43333	21.9225	50.7612	21.7056	53.7336			0.216667	21.7049	52.5342	21.8827	54.7029
0.233333	52.7377	21.6271	21.7591	52.91		0.46667	22.4508	53.6965	22.1269	58.824			0.233333	21.7049	52.1255	21.9075	54.3964
0.25	53.5897	21.7308	21.6149	52.7612		0.5	22.6425	52.3962	22.1869	49.8696			0.25	21.6815	52.1998	21.7922	55.0906
0.266667	53.7778	21.8549	21.3262	55.1117		0.53333	22.6664	50.4642	21.8984	56.7431			0.266667	21.7049	52.1627	21.89	54.3337
0.283333	52.545	21.6826	21.4465	52.687		0.56667	22.5468	55.2198	21.8465	54.1423			0.283333	21.7049	52.051	21.89	54.5125
0.3	53.1556	21.7148	21.5669	55.186		0.6	22.2351	52.0618	22.2591	56.0746			0.3	21.6348	52.274	21.8535	54.9049
0.316667	53.5735	21.798	21.6149	51.6935		0.63333	22.475	51.2816	22.1389	51.5414			0.316667	21.6815	52.3483	21.836	55.2299
0.333333	53.072	21.7221	21.9269	54.2944		0.66667	22.355	55.5171	21.9706	57.6042			0.333333	21.6582	52.5713	21.8389	55.0442
0.35	53.4783	21.725	21.7109	51.7921		0.7	22.1149	51.2816	21.5368	52.7306			0.35	21.7049	52.4225	21.8608	55.1811
0.366667	53.6153	21.6943	21.5429	54.8144		0.73333	22.3311	54.1423	22.2831	57.4491			0.366667	21.6582	52.4597	21.7995	55.4365
0.383333	53.8985	21.6476	21.7109	53.8759		0.76667	22.0188	52.2474	22.2831	52.842			0.383333	21.6348	52.3854	21.8812	54.6959
0.4	54.328	21.6651	21.5429	53.2816		0.8	22.2831	51.2816	22.0429	52.7306			0.4	21.6582	52.4225	21.8622	55.1579
0.416667	54.1725	21.6972	21.3262	54.6285		0.83333	22.355	54.9228	22.1149	57.1955			0.416667	21.6582	52.3112	21.8126	55.1208
0.433333	54.0355	21.6987	21.7351	53.9228		0.86667	21.9948	50.9843	22.0909	50.8729			0.433333	21.6582	52.274	21.8652	54.7725
0.45	54.0076	21.7235	21.7591	52.5014		0.9	22.3311	52.842	21.9948	54.9971			0.45	21.6815	52.2369	21.8929	54.4289
0.466667	53.7638	21.6841	21.6149	51.4705		0.93333	22.355	55.3686	21.8262	56.5575			0.466667	21.6815	52.051	21.8316	54.5891
0.483333	54.4348	21.7104	21.3127	51.5819		0.96667	22.379	50.2412	22.1389	51.5786			0.483333	21.6815	51.8654	21.8725	54.5125
0.5	54.4371	21.7133	21.879	53.5513		1	22.379	51.7645	21.9948	57.9324			0.5	21.6348	51.9025	21.8637	54.3407
0.516667	54.5579	21.6476	21.8071	53.8387		1.03333	22.379	55.5543	21.7781	52.3217			0.516667	21.6115	51.9767	21.8637	54.4684
0.533333	54.4348	21.6914	21.5909	52.6499		1.06667	22.379	51.0214	22.1149	58.341			0.533333	21.6582	52.0881	21.7995	54.6773
0.55	54.2909	21.671	21.5669	56.6722		1.1	22.3311	50.8729	21.7781	52.9534			0.55	21.6582	51.9396	21.8462	54.278
0.566667	54.3768	21.6593	21.7109	52.0181		1.13333	22.1869	54.5884	22.1389	57.0033			0.566667	21.6582	52.0881	21.8228	54.6402
0.583333	54.6623	21.6593	21.5669	52.548		1.16667	21.9225	50.7241	22.1389	53.6594			0.583333	21.6115	52.1998	21.7863	54.9095
0.6	54.8225	21.6666	21.3676	52.0277		1.2	22.2591	53.4738	21.8744	56.4462			0.6	21.6582	52.1255	21.8316	54.9165
0.616667	54.7157	21.6447	21.9508	52.9843		1.23333	22.0909	52.619	22.0669	52.8792			0.616667	21.6815	52.0139	21.8666	54.7934
0.633333	54.5811	21.6549	21.6389	55.1117		1.26667	22.2591	49.6095	22.1869	58.9725			0.633333	21.6582	52.1255	21.8257	55.1834
0.65	54.6437	21.6695	21.6629	52.7241		1.3	22.3071	54.1423	22.1869	50.3154			0.65	21.6815	52.3854	21.7527	55.4458
0.666667	54.5532	21.687	21.6389	52.3621		1.33333	22.355	53.5851	22.0429	56.4833			0.666667	21.6582	52.5342	21.7922	55.3599
0.683333	54.4696	21.706	21.7351	55.2231		1.36667	22.3311	49.6466	22.0642	53.3992			0.683333	21.6582	52.051	21.7965	55.2508
0.7	54.5973	21.6958	21.6869	51.8292		1.4	22.1869	53.1022	22.2109	54.4025			0.7	21.6582	52.1998	21.7746	55.5317
0.716667	54.7738	21.7411	21.5429	52.6223		1.43333	21.8022	51.8387	22.1389	56.8177			0.716667	21.5647	52.4971	21.8608	54.7377
0.733333	54.7784	21.7352	21.4159	52.3992		1.46667	22.1149	50.8355	22.0669	49.6095			0.733333	21.6582	52.274	21.8141	54.8932
0.75	54.7691	21.7191	21.4297	51.6935		1.5	22.3071	55.257	21.9465	57.4491			0.75	21.6348	52.1627	21.7805	55.267
0.766667	54.6507	21.7381	21.855	52.8082		1.53333	22.3071	50.687	22.0909	54.6998			0.766667	21.6348	52.3112	21.7819	54.9791
0.783333	54.725	21.7425	21.8311	52.8082		1.56667	22.3071	50.91	21.9706	51.4672			0.783333	21.6582	52.2369	21.8827	54.5752
0.8	54.79	21.7571	21.6869	51.4577		1.6	22.1869	54.9228	21.9465	58.05			0.8	21.6348	52.2369	21.8462	54.538
0.816667	54.7923	21.7805	21.6149	55.2231		1.63333	21.8744	51.0214	22.0669	51.9875			0.816667	21.6582	52.1998	21.836	54.6866
0.833333	54.5184	21.7746	21.7109	53.8387		1.66667	22.3311	53.2136	21.8984	54.4767			0.833333	21.6582	52.051	21.8535	54.3244
0.85	54.6252	21.7703	21.5188	53.0214		1.7	21.8984	52.136	22.0188	57.8578			0.85	21.6115	52.3112	21.7746	55
0.866667	54.6089	21.7936	21.5669	57.0808		1.73333	22.2591	51.0585	22.1389	50.2412			0.866667	21.5881	52.2369	21.7776	55.0372
0.883333	54.2839	21.7484	21.7109	52.0924		1.76667	22.4029	55.4429	21.8984	55.6285			0.883333	21.6582	52.0881	21.7907	54.8073
0.9	54.595	21.7761	21.4465	53.913		1.8	22.4269	51.6902	22.0401	53.2878			0.9	21.6582	51.9767	21.7746	54.8747
0.916667	54.3907	21.7819	21.295	53.4301		1.83333	22.4269	49.1265	22.2591	53.9938			0.916667	21.6582	51.7911	21.7907	54.7098
0.933333	54.6832	21.7995	21.8311	55.2974		1.86667	22.379	53.6965	22.2351	53.8453			0.933333	21.6582	51.9767	21.7819	55.3506
0.95	54.4255	21.8184	21.7351	52.6466		1.9	21.9225	50.8729	21.8744	52.5447			0.95	21.5881	52.0139	21.779	54.877
0.966667	54.3303	21.7892	21.7109	53.2169		1.93333	22.2831	51.5043	21.9706	58.5703			0.966667	21.6348	51.9396	21.7819	55.1184
0.983333	54.2955	21.7922	21.7351	53.068		1.96667	22.4269	55.257	22.1389	51.6531			0.983333	21.6348	51.9025	21.779	55.0093
1	54.2792	21.7936	21.6629	51.9035		2	22.4508	50.2412	21.9225	53.2878			1	21.6582	52.0881	21.7527	55.332
1.01667	54.2978	21.7965	21.5188	54.6285		2.03333	22.3311	51.2816	21.6333	56.4462			1.01667	21.6348	52.1627	21.8462	54.6588
1.03333	54.2584	21.8009	21.7109	51.2103		2.06667	22.3071	55.257	22.1629	54.4767			1.03333	21.6115	52.4597	21.7046	55.13
1.05	54.3164	21.8228	21.5188	52.981		2.1	22.3311	50.2041	22.1869	53.7336			1.05	21.6115	52.1998	21.7367	55.3088
1.06667	54.1609	21.8199	21.5669	56.4491		2.13333	22.2831	51.2073	22.0188	51.0956			1.06667	21.6582	52.1255	21.7746	55.0302
1.08333	54.2212	21.8462	21.6629	52.2412		2.16667	22.1629	54.1797	21.9225	58.7559			1.08333	21.6582	52.3854	21.763	54.8329
1.1	54.1585	21.8389	21.4948	52.6965		2.2	21.9706	50.4642	22.1629	52.8792			1.1	21.6115	52.6827	21.7557	54.9141
1.11667	54.1283	21.8301	21.3434	52.91		2.23333	22.2831	52.7678	21.8744	53.9938			1.11667	21.6582	52.6456	21.7396	54.5078
1.13333	54.3744	21.8798	21.8311	52.1022		2.26667	22.2351	55.703	22.0188	58.5638			1.13333	21.6115	52.8312	21.852	54.0017
1.15	54.2769	21.8827	21.7109	52.2507		2.3	22.0909	50.5756	21.9948	50.2412			1.15	21.7049	52.7198	21.7089	54.8607
1.16667	54.2746	21.89	21.6149	52.0553		2.33333	22.4029	52.0618	21.8744	55.9629			1.16667	21.6348	53.0914	21.7863	55.9599
1.18333	54.3768	21.9031	21.5429	57.0066		2.36667	22.4029	54.5884	22.0188	56.186			1.18333	21.6348	53.3144	21.7673	54.7238
1.2	54.4789	21.9513	21.7831	52.7612		2.4	22.355	50.0553	22.0188	49.5352			1.2	21.6582	53.2773	21.7352	54.48
1.21667	54.2653	21.8929	21.5188	52.687		2.43333	22.355	52.3217	21.8262	57.5608			1.21667	21.5647	53.2773	21.7849	54.408
1.23333	54.1399	21.8652	21.4815	54.0713		2.46667	22.4029	52.619	22.0669	53.9938			1.23333	21.6115	53.3144	21.779	54.5868
1.25	53.794	21.8929	21.6869	53.8387		2.5	22.355	49.9439	21.9948	51.3558			1.25	21.6582	53.2028	21.8287	54.2316
1.26667	54.2955	21.8783	21.7831	54.8516		2.53333	22.3311	54.0309	21.8262	57.6042			1.26667	21.6582	53.2773	21.7863	54.0575
1.28333	53.9519	21.8754	21.6869	51.8663		2.56667	21.8503	51.1699	22.0669	51.9504			1.28333	21.6348	53.3887	21.7863	54.1689
1.3	54.3234	21.8885	21.5669	54.3315		2.6	22.2351	51.0956	21.8744	54.6255			1.3	21.6348	53.1285	21.7323	54.2014
1.31667	54.0099	21.8885	21.7351	52.7336		2.63333	22.1389	54.774	22.0669	58.118			1.31667	21.6348	53.1285	21.744	54.1225
1.33333	53.808	21.8681	21.6389	52.1265		2.66667	21.9948	50.5756	21.9706	50.3526			1.33333	21.6348	52.98	21.7586	54.1991
1.35	54.1492	21.8637	21.5429	55.4462		2.7	22.355	53.2507	21.8744	57.2264			1.35	21.6348	52.9429	21.7644	54.0157
1.36667	53.7406	21.8476	21.5188	53.774		2.73333	22.4269	54.4025	22.0188	55.2198			1.36667	21.6348	53.0543	21.7951	55.7556
1.38333	53.736	21.8403	21.4781	52.3897		2.76667	22.475	49.981	22.0429	51.2073			1.38333	21.6115	53.0543	21.8184	55.679
1.4	53.6942	21.8695	21.855	53.1423		2.8	22.4269	51.2445	21.9465	58.1245			1.4	21.6115	52.98	21.7907	55.5978
1.41667	53.7778	21.8739	21.3676	53.1328		2.83333	22.1629	53.1393	21.8984	52.619			1.41667	21.6348	53.2773	21.7221	54.2362
1.43333	53.9589	21.8608	21.9508	55.892		2.86667	22.0909	50.0924	22.1149	51.6902			1.43333	21.6348	53.2028	21.7863	55.9785
1.45	53.8358	21.8783	21.8311	52.9439		2.9	22.3311	53.325	22.0429	58.7126			1.45	21.6115	53.2028	21.8199	55.549
1.46667	54.0494	21.8739	21.6869	51.619		2.93333	22.0429	51.5043	22.0669	50.91			1.46667	21.6582	53.3887	21.7294	54.285
1.48333	53.6663	21.8783	21.2465	52.7582		2.96667	22.355	50.91	21.8744	54.8111			1.48333	21.6582	53.2773	21.7016	54.2571
1.5	53.7662	21.8695	21.7109	55.2974		3	22.379	55.0342	21.7739	51.913			1.5	21.6582	53.2028	21.7761	55.9228
1.51667	53.8799	21.8914	21.8311	52.3121		3.03333	21.9465	50.91	22.2351	58.6755			1.51667	21.6348	53.5743	21.7454	54.1643
1.53333	53.4667	21.8812	21.6629	54.1827		3.06667	22.4508	53.0648	22.2591	50.6127			1.53333	21.6582	53.2773	21.6987	54.9931
1.55	54.2421	21.9089	21.4056	52.8824		3.1	22.4029	53.1765	21.9706	54.3282			1.55	21.5881	53.5743	21.7279	54.5729
1.56667	53.931	21.9089	21.9269	54.2198		3.13333	22.4269	49.4981	22.0669	57.344			1.56667	21.6582	53.2402	21.7907	54.4266
1.58333	53.729	21.8754	21.7351	51.4577		3.16667	22.4269	52.8792	22.1389	50.3897			1.58333	21.6582	53.0543	21.7907	54.1341
1.6	53.9867	21.89	21.5909	54.5543		3.2	22.355	54.2911	21.9225	54.9971			1.6	21.6348	52.9429	21.7498	54.0853
1.61667	53.476	21.8768	21.7351	52.5109		3.23333	22.3071	50.2412	21.9948	56.7431			1.61667	21.6348	52.9429	21.7936	54.0784
1.63333	54.3559	21.9133	21.5909	52.0894		3.26667	22.3071	51.9504	22.0429	50.3526			1.63333	21.6115	52.98	21.7995	55.9785
1.65	53.6454	21.8783	21.4948	55.7431		3.3	22.2351	55.1084	21.9225	57.412			1.65	21.6348	52.8686	21.7046	54.0876
1.66667	53.411	21.8476	21.5188	52.5851		3.33333	22.3071	50.5756	21.5368	54.3653			1.66667	21.6348	53.1656	21.7527	54.4359
1.68333	53.736	21.8812	21.7351	53.5043		3.36667	22.3311	50.5014	22.2831	53.9567			1.68333	21.6348	52.8686	21.7235	54.6913
1.7	53.4597	21.8652	21.6389	55.7431		3.4	22.2591	54.7369	22.0669	55.257			1.7	21.6348	52.98	21.7396	54.2362
1.71667	53.339	21.8316	21.6629	52.0181		3.43333	22.3071	50.7612	21.9706	50.9843			1.71667	21.6115	53.1285	21.7469	54.0087
1.73333	53.4086	21.8725	21.5909	54.7402		3.46667	22.2831	50.5756	21.8984	58.7497			1.73333	21.6348	53.0914	21.7703	55.8485
1.75	53.4969	21.8608	21.5669	51.9534		3.5	22.3071	54.3282	22.1389	53.0648			1.75	21.6115	53.3144	21.744	55.7255
1.76667	53.3599	21.833	21.6869	53.0956		3.53333	22.2591	49.7954	21.9706	52.136			1.76667	21.5881	53.1656	21.6929	54.2826
1.78333	52.9141	21.8418	21.6389	56.1893		3.56667	22.2591	50.9472	21.9465	58.4215			1.78333	21.6115	53.2028	21.7484	55.9391
1.8	53.7708	21.8564	21.7591	52.4238		3.6	22.1629	54.6998	22.0909	51.7274			1.8	21.5881	52.98	21.6987	54.1573
1.81667	53.0975	21.8447	21.4948	52.8824		3.63333	22.1389	50.6499	21.9225	53.5851			1.81667	21.6582	52.757	21.7907	55.5374
1.83333	53.007	21.8257	21.3434	52.3621		3.66667	22.3071	52.7678	21.7254	52.9905			1.83333	21.6348	52.757	21.7411	55.7905
1.85	53.1068	21.8462	21.9029	53.068		3.7	21.9948	53.5851	22.2109	58.0066			1.85	21.6582	52.6456	21.7498	55.9298
1.86667	53.3808	21.8666	21.6629	52.3154		3.73333	22.1629	50.5385	22.2109	50.4268			1.86667	21.6348	52.6827	21.7235	54.2269
1.88333	52.9234	21.8652	21.6629	57.3039		3.76667	22.4029	54.3282	21.9948	57.1521			1.88333	21.6348	52.8686	21.7075	55.9623
1.9	52.9582	21.8929	21.7109	52.9472		3.8	21.9948	51.0956	22.1389	55.9629			1.9	21.6115	52.9058	21.7659	55.5769
1.91667	53.5781	21.9337	21.5188	52.8355		3.83333	22.355	51.5414	22.0909	50.0553			1.91667	21.6348	52.5713	21.7308	55.7231
1.93333	53.1068	21.9016	21.3127	52.8824		3.86667	22.475	54.6255	21.9465	57.5237			1.93333	21.6582	52.7198	21.7148	54.1016
1.95	53.3692	21.8856	21.7591	55.8548		3.9	22.4508	49.7582	21.6092	52.5076			1.95	21.6348	52.7941	21.744	55.7928
1.96667	52.9002	21.89	21.7109	52.3897		3.93333	22.4029	51.5786	22.1389	55.1084			1.96667	21.5647	53.0171	21.7031	55.9112
1.98333	53.4249	21.906	21.6869	55.5575		3.96667	22.3311	54.9599	22.1389	55.2198			1.98333	21.6115	53.1656	21.7323	55.809
2	52.8236	21.9089	21.4948	51.6935		4	22.4029	50.3154	21.9465	50.5385			2	21.5881	53.2402	21.7075	54.6448
2.01667	53.2113	21.9323	21.9029	56.2264		4.03333	22.2591	51.8016	21.8984	58.5266			2.01667	21.6115	53.2402	21.6972	54.7981
2.03333	52.7145	21.9221	21.7591	52.3867		4.06667	22.0669	53.8824	22.0909	52.9163			2.03333	21.6115	53.0914	21.6958	54.1434
2.05	52.4986	21.9367	21.6389	53.6998		4.1	22.0909	50.5014	21.8503	51.4301			2.05	21.6348	53.0543	21.7046	54.4127
2.06667	52.5682	21.9688	21.8071	52.2878		4.13333	22.3311	53.8824	21.8744	58.1988			2.06667	21.6115	52.8686	21.7907	55.9762
2.08333	52.1735	21.9775	21.6149	52.9068		4.16667	21.9706	52.3962	22.1149	52.136			2.08333	21.5647	53.0543	21.7075	54.2919
2.1	51.7324	21.9571	21.4225	56.3006		4.2	22.2351	50.6499	21.8984	52.2103			2.1	21.6115	52.8686	21.7615	55.9692
2.11667	52.2873	21.925	21.4815	52.5756		4.23333	22.4269	54.5138	21.8984	58.3102			2.11667	21.6115	53.3887	21.7396	54.1155
2.13333	55.4401	21.9556	21.8311	53.8111		4.26667	22.0669	50.4642	21.8984	52.3962			2.13333	21.5881	53.5372	21.7367	55.9692
2.15	54.1144	21.7673	21.7591	51.0618		4.3	22.4269	52.9163	22.0669	55.8144			2.15	21.5881	53.3144	21.7075	54.35
2.16667	53.0836	21.5687	21.5909	53.3558		4.33333	22.0429	51.9504	22.1869	53.3992			2.16667	21.6115	53.0914	21.7177	54.1851
2.18333	52.9513	21.6374	21.6629	55.6318		4.36667	22.379	50.7241	21.9948	52.0247			2.18333	21.6115	53.0543	21.7659	54.011
2.2	52.8793	21.7075	21.7109	52.1636		4.4	22.355	54.8111	21.9465	58.05			2.2	21.6115	53.1656	21.6987	54.3755
2.21667	52.6797	21.7703	21.5429	53.1423		4.43333	22.1149	50.2783	21.9465	53.7336			2.21667	21.6115	53.2028	21.7016	54.0876
2.23333	52.2501	21.8082	21.5909	52.8082		4.46667	22.4269	53.2878	22.2109	56.9662			2.23333	21.6115	53.1656	21.6972	54.1921
2.25	52.0714	21.779	21.6629	51.8663		4.5	21.9948	51.9504	22.0429	50.7241			2.25	21.6348	53.0543	21.7805	55.6697
2.26667	54.8063	21.8491	21.5669	54.7773		4.53333	22.355	50.6127	21.8503	57.7156			2.26667	21.5881	52.98	21.7849	55.3702
2.28333	55.9439	21.8564	21.6869	51.5447		4.56667	22.4269	54.774	22.2831	53.3992			2.28333	21.6115	52.8686	21.6987	55.8717
2.3	54.3187	21.7951	21.5909	52.3121		4.6	22.355	51.0585	21.9706	51.9875			2.3	21.5881	53.0543	21.7148	55.7533
2.31667	53.6222	21.8111	21.4781	55.9291		4.63333	22.475	51.2073	21.5609	57.1213			2.31667	21.6348	52.6827	21.7834	55.6396
2.33333	53.8683	21.8549	21.6389	54.7773		4.66667	22.2831	54.1423	21.8744	53.2878			2.33333	21.5881	53.0914	21.6972	54.22
2.35	53.4179	21.8549	21.9269	52.5014		4.7	22.1389	50.6127	22.1389	57.4491			2.35	21.5647	53.2773	21.7776	55.3912
2.36667	52.5195	21.7965	21.5909	53.5786		4.73333	22.4508	53.0277	22.0188	51.3558			2.36667	21.6348	52.8312	21.7133	55.7882
2.38333	51.888	21.7688	21.6149	56.3749		4.76667	22.1629	52.7306	22.0909	57.3069			2.38333	21.6115	52.8312	21.7279	54.0133
2.4	51.6906	21.7191	21.7109	52.7582		4.8	22.2831	50.5385	22.1629	52.7678			2.4	21.5881	52.7941	21.7177	55.8253
2.41667	54.5416	21.7279	21.6149	52.2136		4.83333	22.4269	54.4025	22.0188	52.3217			2.41667	21.6115	53.0171	21.6899	54.5287
2.43333	54.7621	21.6271	21.6629	53.774		4.86667	21.8744	51.1328	21.9465	57.6042			2.43333	21.5647	53.3516	21.6972	55.9251
2.45	53.2438	21.3625	21.6149	51.569		4.9	22.379	52.619	22.1869	51.1328			2.45	21.6348	52.7941	21.6987	54.0342
2.46667	53.0929	21.3479	21.4706	53.774		4.93333	22.2591	52.7678	21.9465	55.3315			2.46667	21.6115	52.98	21.6972	54.1271
2.48333	53.5758	21.4137	21.7109	52.1393		4.96667	22.355	50.4642	22.0669	56.5947			2.48333	21.6348	53.0543	21.7294	55.9878
2.5	53.0047	21.4868	21.5429	51.9035		5	22.4029	54.4767	21.9948	50.5014			2.5	21.6115	53.1285	21.6972	54.2316
2.51667	52.8677	21.5438	21.4706	55.0746		5.03333	22.4029	51.8016	21.8262	57.5237			2.51667	21.5647	52.9429	21.7031	54.1294
2.53333	52.5543	21.614	21.7109	53.5043		5.06667	22.4269	50.1298	22.1149	54.068			2.53333	21.6348	53.0171	21.7206	54.3523
2.55	52.2548	21.6227	21.5909	52.7983		5.1	22.3311	54.254	21.9225	51.8387			2.55	21.5881	53.2773	21.7118	55.9321
2.56667	54.6879	21.6841	21.4159	51.5819		5.13333	21.8503	51.4672	21.8984	58.273			2.56667	21.5881	53.1285	21.6885	54.4846
2.58333	54.9711	21.5322	21.855	55.9662		5.16667	22.2591	51.1699	21.9465	51.3929			2.58333	21.5881	52.98	21.6899	54.4823
2.6	53.2484	21.2748	21.8071	52.7582		5.2	22.2591	54.7369	21.8744	54.774			2.6	21.6115	53.5001	21.6972	54.5938
2.61667	52.9397	21.2748	21.6149	52.1393		5.23333	22.0909	50.6127	22.0669	56.5204			2.61667	21.6115	53.2402	21.7046	54.2664
2.63333	53.2647	21.364	21.4465	55.2974		5.26667	22.4508	52.3962	21.9948	50.0181			2.63333	21.6115	53.5743	21.7162	54.5195
2.65	53.8637	21.4678	21.6149	52.0924		5.3	22.4989	52.6561	21.9465	57.5608			2.65	21.5881	53.5001	21.7498	54.2455
2.66667	52.9095	21.5014	21.7831	55.892		5.33333	22.4029	49.2379	21.6815	55.8887			2.66667	21.5647	53.5743	21.7104	54.812
2.68333	52.7307	21.5628	21.7109	52.0181		5.36667	22.3311	53.6594	22.379	53.1765			2.68333	21.6115	53.5372	21.7075	54.5171
2.7	52.3593	21.649	21.5429	53.913		5.4	22.1869	52.4333	21.9706	53.3992			2.7	21.6115	53.3516	21.6739	54.8166
2.71667	53.7685	21.7177	21.5909	56.0776		5.43333	22.2591	49.3867	22.1629	58.2359			2.71667	21.5647	53.7974	21.6972	54.6472
2.73333	56.8121	21.8214	21.6869	52.1636		5.46667	22.3071	53.5109	22.1389	51.0956			2.73333	21.5881	54.1318	21.7002	54.7563
2.75	54.2026	21.5453	21.4948	53.6626		5.5	22.3311	52.136	21.9706	54.0309			2.75	21.5881	53.5743	21.6841	54.9606
2.76667	53.3738	21.4167	21.4092	53.2816		5.53333	22.2831	49.3867	22.0188	58.1551			2.76667	21.6115	53.4258	21.6972	55.0883
2.78333	52.9722	21.4868	21.7831	53.6902		5.56667	22.3071	53.8082	21.9948	50.0924			2.78333	21.6115	53.9087	21.6987	54.7029
2.8	52.4196	21.5745	21.5909	54.7773		5.6	21.8022	50.9472	21.8503	56.9662			2.8	21.6115	53.7602	21.7002	54.6355
2.81667	52.0575	21.6476	21.7351	52.4238		5.63333	22.2109	51.616	22.0909	54.5513			2.81667	21.5881	53.9833	21.6768	55.5224
2.83333	52.4498	21.6987	21.4706	55.186		5.66667	22.3071	54.8111	22.0429	51.1699			2.83333	21.5414	53.7974	21.6987	54.8979
2.85	55.5863	21.8141	21.4948	53.8483		5.7	22.355	50.1669	21.9225	57.5299			2.85	21.5881	53.7231	21.706	55.0743
2.86667	54.5648	21.6154	21.454	52.687		5.73333	22.355	51.5414	22.1389	51.9504			2.86667	21.6115	53.7974	21.6987	55.0836
2.88333	53.2252	21.4152	21.855	53.6998		5.76667	22.379	55.0713	21.9465	52.4333			2.88333	21.5647	53.686	21.6943	54.668
2.9	52.7145	21.5058	21.855	51.9163		5.8	22.3311	50.8355	21.5127	56.8548			2.9	21.6115	53.5001	21.6958	54.9141
2.91667	52.3477	21.6008	21.6149	52.2412		5.83333	22.2831	50.1669	22.0429	53.0277			2.91667	21.6115	53.686	21.7016	54.8398
2.93333	51.823	21.6651	21.6149	56.6722		5.86667	22.2109	54.5138	22.2109	58.0437			2.93333	21.5881	53.6117	21.7031	54.8306
2.95	54.3118	21.7688	21.5429	53.4672		5.9	22.3071	51.8016	22.1389	50.5385			2.95	21.6115	53.8345	21.7046	54.747
2.96667	56.5498	21.8418	21.7831	56.0033		5.93333	22.3071	49.2379	22.0188	58.118			2.96667	21.5647	53.686	21.7191	54.7377
2.98333	54.5114	21.8695	21.7351	52.4981		5.96667	22.2591	53.4366	21.5368	54.1052			2.98333	21.5647	53.9087	21.7177	54.7748
3	53.1138	21.887	21.5669	54.3686		6	21.8262	50.4642	22.2109	55.6659			3	21.6115	53.5001	21.7148	54.5659
3.01667	52.9466	21.9075	21.7109	52.4738		6.03333	22.2591	51.4672	22.2831	54.774			3.01667	21.6115	53.4629	21.7659	54.3778
3.03333	52.2223	21.89	21.6389	51.8663		6.06667	22.3311	53.8453	22.0669	50.1669			3.03333	21.5881	53.4629	21.6972	55.0743
3.05	51.4167	21.8622	21.4465	55.409		6.1	22.3311	49.4981	21.9465	58.3039			3.05	21.6348	53.5372	21.7031	54.5148
3.06667	52.3198	21.8462	21.5429	54.0342		6.13333	22.4269	52.3591	22.1149	52.9905			3.06667	21.6115	53.4258	21.7352	54.4498
3.08333	55.0129	21.8666	21.4056	53.1328		6.16667	22.0429	52.3217	21.8503	51.2445			3.08333	21.5881	53.6489	21.7002	54.8259
3.1	53.6269	21.6315	21.9029	55.2974		6.2	22.1629	49.7954	21.8984	57.8644			3.1	21.6582	53.5001	21.7352	54.6704
3.11667	52.8468	21.4883	21.8071	53.2073		6.23333	22.3311	54.1423	22.1389	52.5076			3.11667	21.6348	53.4629	21.7177	54.6355
3.13333	52.545	21.5555	21.6149	51.2103		6.26667	22.1389	51.2816	21.8984	53.2878			3.13333	21.6582	53.9459	21.7381	54.6216
3.15	52.9443	21.6856	21.3022	53.8483		6.3	22.3311	50.9472	21.9917	54.6255			3.15	21.6348	53.5743	21.6987	54.9536
3.16667	52.4266	21.7484	21.7351	53.5043		6.33333	22.2831	54.4767	22.2109	56.706			3.16667	21.6115	53.6117	21.725	55
3.18333	51.5397	21.7688	21.7831	55.6318		6.36667	22.1149	50.4642	22.2109	50.1298			3.18333	21.6582	53.5743	21.8024	54.603
3.2	52.9768	21.8097	21.7109	52.2008		6.4	22.4029	53.3992	21.9948	56.3345			3.2	21.6582	53.5372	21.7104	54.8561
3.21667	56.2851	21.89	21.5429	54.2198		6.43333	22.4029	53.3992	21.9465	54.1797			3.21667	21.6348	53.686	21.6943	55.0256
3.23333	54.4186	21.7586	21.4815	53.3929		6.46667	22.4508	49.3867	22.0909	50.7983			3.23333	21.6115	53.5001	21.763	54.6146
3.25	53.3436	21.6739	21.7109	52.1393		6.5	22.379	53.1765	21.9706	58.4895			3.25	21.6348	53.4629	21.7673	54.3175
3.26667	52.8631	21.7162	21.7351	54.3686		6.53333	21.9225	51.6902	22.0909	53.3992			3.26667	21.6348	53.7231	21.7396	54.7261
3.28333	52.74	21.7951	21.6389	51.8292		6.56667	22.3311	50.6499	22.0188	51.2445			3.28333	21.6115	53.7602	21.7031	54.9861
3.3	52.5891	21.8141	21.5429	54.703		6.6	22.4269	54.8483	21.9465	57.344			3.3	21.6582	53.5372	21.7411	54.8956
3.31667	51.556	21.8082	21.454	53.7274		6.63333	22.4029	50.8355	22.1149	51.8759			3.31667	21.6582	53.7974	21.7104	55.0116
3.33333	51.8601	21.7746	21.6869	52.9472		6.66667	22.4029	50.7983	21.9465	52.9905			3.33333	21.6115	53.6489	21.7688	54.7214
3.35	54.8689	21.8418	21.6149	56.9324		6.7	22.355	54.9599	22.0429	58.0066			3.35	21.6348	53.7974	21.7469	54.8004
3.36667	55.7999	21.8637	21.6389	52.2412		6.73333	22.3311	50.7612	22.0669	50.0181			3.36667	21.6348	53.6489	21.7338	55.1324
3.38333	54.2351	21.7761	21.4706	52.325		6.76667	22.3071	50.9843	21.8984	54.1797			3.38333	21.6348	53.6489	21.7294	54.9257
3.4	53.4504	21.7294	21.3127	52.8355		6.8	22.3071	54.7369	21.9465	57.9324			3.4	21.6815	53.4629	21.763	54.6913
3.41667	53.9194	21.7703	21.9269	53.5138		6.83333	22.1869	50.4268	21.9948	50.3154			3.41667	21.6348	53.686	21.7411	54.5613
3.43333	53.4319	21.8097	21.7591	53.9504		6.86667	22.355	51.6902	21.8984	56.2602			3.43333	21.6348	54.0204	21.7308	54.6634
3.45	52.5195	21.7878	21.5429	52.6499		6.9	22.1389	54.068	22.0669	53.9567			3.45	21.6815	53.6117	21.7907	54.6379
3.46667	51.7394	21.7396	21.5669	56.5608		6.93333	22.0909	50.0924	21.9225	52.0247			3.46667	21.6815	53.9087	21.7469	54.4777
3.48333	51.1776	21.6666	21.7591	52.6837		6.96667	22.355	52.9905	21.6333	57.0099			3.48333	21.6815	53.7602	21.7338	54.8073
3.5	53.9031	21.7206	21.4706	52.2507		7	22.355	52.9163	21.7056	53.4738			3.5	21.6582	53.8716	21.817	54.422
3.51667	56.2341	21.6841	21.7351	53.2911		7.03333	22.355	49.0894	22.2351	57.3749			3.51667	21.6582	53.9459	21.6987	54.61
3.53333	54.2467	21.5906	21.6629	51.9035		7.06667	22.4029	52.842	22.0909	52.0247			3.53333	21.6582	54.1689	21.7323	54.7632
3.55	53.4458	21.5541	21.3503	54.3686		7.1	22.355	52.842	21.9465	54.8854			3.55	21.5881	53.9833	21.7776	54.5984
3.56667	52.5171	21.5	21.6629	52.5851		7.13333	22.355	49.0151	22.0188	58.8611			3.56667	21.6582	53.8716	21.7688	54.8723
3.58333	52.3036	21.5073	21.6389	52.0523		7.16667	22.2831	53.2507	22.1629	50.2412			3.58333	21.6582	54.0204	21.744	54.87
3.6	52.9652	21.5833	21.4465	55.5575		7.2	22.2591	54.5138	21.9225	54.5884			3.6	21.6582	53.7231	21.8301	54.3662
3.61667	52.5009	21.595	21.7109	51.0247		7.23333	22.2351	50.1298	22.0909	55.4429			3.61667	21.6348	54.0575	21.7892	55.0047
3.63333	51.7347	21.6052	21.5909	52.4981		7.26667	22.3311	52.1732	21.9706	50.0553			3.63333	21.6348	53.7602	21.7849	54.7795
3.65	51.7649	21.6432	21.5429	56.4491		7.3	22.3311	52.3217	21.8503	58.3039			3.65	21.6582	53.9459	21.7542	54.6797
3.66667	54.4139	21.7177	21.5909	52.2412		7.33333	22.355	49.5352	22.1389	52.6561			3.66667	21.6815	54.1689	21.7352	54.7052
3.68333	54.8527	21.7367	21.5429	53.9875		7.36667	22.2591	53.6965	21.9706	51.9504			3.68333	21.6815	53.686	21.7892	54.5659
3.7	53.2926	21.6359	21.3851	53.4025		7.4	21.7297	51.3187	21.9948	57.2326			3.7	21.6348	54.392	21.7907	54.415
3.71667	52.5473	21.6563	21.7591	52.548		7.43333	22.2351	51.2445	22.0188	51.1328			3.71667	21.6348	53.7231	21.8053	54.2803
3.73333	52.2571	21.6899	21.8311	52.3621		7.46667	22.379	55.4429	21.8262	55.1827			3.73333	21.6582	54.1318	21.7907	54.5984
3.75	51.5095	21.7162	21.6629	52.8325		7.5	22.4508	50.8355	22.0909	55.5171			3.75	21.6815	53.6117	21.7586	54.6564
3.76667	52.7795	21.7338	21.5909	57.0066		7.53333	22.355	50.0181	21.8984	50.4268			3.76667	21.6348	53.8716	21.7922	54.949
3.78333	56.1551	21.7615	21.7351	53.1328		7.56667	22.1869	53.3992	21.8022	58.8982			3.78333	21.6582	53.686	21.7454	54.8677
3.8	54.8782	21.7586	21.5669	53.0585		7.6	22.0429	50.2041	21.9434	53.8824			3.8	21.7049	54.0204	21.7907	54.5845
3.81667	53.3227	21.7688	21.4781	55.5575		7.63333	22.3071	52.6561	22.2831	58.6755			3.81667	21.6582	53.7231	21.7995	54.5961
3.83333	52.2246	21.7454	21.5188	52.8355		7.66667	22.4029	53.6965	22.1629	50.4268			3.83333	21.6815	53.9459	21.8038	54.5195
3.85	51.5072	21.6856	21.4948	55.3716		7.7	22.355	49.5352	21.9706	55.1827			3.85	21.7049	53.8345	21.7965	54.5752
3.86667	51.1567	21.706	21.7109	54.1827		7.73333	22.379	52.9163	21.6041	52.0989			3.86667	21.6815	53.8716	21.7907	54.4359
3.88333	53.8939	21.7367	21.9508	53.8759		7.76667	21.8744	51.6531	22.3071	58.4153			3.88333	21.6815	53.7974	21.8141	54.4939
3.9	55.3751	21.6505	21.6629	52.2041		7.8	22.1869	49.7954	22.1869	49.8696			3.9	21.6815	53.9087	21.7513	54.7447
3.91667	53.476	21.4868	21.6149	57.1551		7.83333	22.379	54.2169	21.9225	57.1147			3.91667	21.7049	53.8345	21.7411	54.9374
3.93333	52.7888	21.3742	21.7351	52.2041		7.86667	22.4508	51.5786	21.8022	54.5138			3.93333	21.6815	53.7602	21.7907	54.5914
3.95	52.3175	21.4591	21.6389	52.6223		7.9	22.379	49.7954	22.1869	51.9875			3.95	21.6815	53.8345	21.7863	54.8375
3.96667	51.7858	21.5365	21.295	53.0585		7.93333	22.2831	54.2911	21.8744	57.7093			3.96667	21.6815	53.7231	21.8199	54.7563
3.98333	51.296	21.6081	21.6389	54.4057		7.96667	21.9706	51.7274	22.0669	54.068			3.98333	21.6582	53.7602	21.7527	54.9838
4	53.9705	21.7002	21.6869	51.1732		8	22.2351	51.0956	22.3311	56.409			4	21.6582	53.7974	21.7878	54.7609
4.01667	55.9996	21.7235	21.855	55.4462		8.03333	22.355	54.8111	22.0909	50.7612			4.01667	21.6582	53.9087	21.8038	54.285
4.03333	54.0982	21.7046	21.6869	52.2379		8.06667	22.3071	50.2041	21.9948	58.8611			4.03333	21.6815	53.5372	21.7834	55.0209
4.05	53.4388	21.6885	21.5909	53.254		8.1	22.355	53.0648	22.1149	53.548			4.05	21.6815	53.8345	21.8287	54.5055
4.06667	52.4428	21.6782	21.7831	53.0309		8.13333	22.379	53.1393	21.9948	52.5447			4.06667	21.6582	53.9087	21.7688	54.6634
4.08333	51.614	21.6388	21.5429	52.5723		8.16667	22.4029	49.1265	22.0188	57.753			4.08333	21.6348	53.8345	21.7703	54.8073
4.1	52.2803	21.7308	21.5188	55.7431		8.2	22.355	52.842	21.9948	51.3187			4.1	21.7049	53.8716	21.7922	54.9536
4.11667	54.9943	21.8038	21.3503	53.7645		8.23333	22.355	53.1765	21.9225	52.8792			4.11667	21.6815	53.8716	21.744	55
4.13333	53.2508	21.611	21.7351	51.7678		8.26667	22.3071	49.2379	21.9225	58.3039			4.13333	21.6815	53.5743	21.798	54.7238
4.15	52.4962	21.5088	21.6629	52.6594		8.3	22.2591	52.9534	22.1389	50.5385			4.15	21.6348	54.0947	21.8111	54.5613
4.16667	52.0644	21.6315	21.6149	52.7983		8.33333	22.2591	53.1393	21.9465	56.4833			4.16667	21.7049	53.7231	21.7892	54.7423
4.18333	51.6163	21.6695	21.5429	56.7093		8.36667	22.2109	52.9777	21.8744	54.9599			4.18333	21.6815	53.5372	21.7557	54.552
4.2	53.989	21.7338	21.5429	53.6902		8.4	22.2109	52.9163	22.0669	51.2816			4.2	21.7049	53.8716	21.8287	54.1434
4.21667	56.2271	21.7805	21.7109	55.2974		8.43333	22.0429	54.068	21.9706	58.824			4.21667	21.7049	53.8716	21.8184	54.2432
4.23333	54.3071	21.8316	21.7109	52.7241		8.46667	22.1149	50.0181	22.0429	51.616			4.23333	21.7049	53.5743	21.7849	54.1991
4.25	52.8839	21.8287	21.6149	51.619		8.5	22.355	53.3621	21.8022	53.4366			4.25	21.6582	54.0204	21.7892	55.462
4.26667	51.7742	21.8009	21.4056	54.3686		8.53333	22.4029	52.0989	22.0188	57.8207			4.26667	21.6582	53.9087	21.8257	54.3848
4.28333	51.0151	21.7776	21.7109	51.1732		8.56667	22.3311	49.3867	22.0669	49.981			4.28333	21.7049	53.7974	21.8053	54.3082
4.3	52.9141	21.7703	21.8311	54.48		8.6	22.355	53.9567	21.8022	56.9291			4.3	21.6582	53.7231	21.7732	54.6727
4.31667	55.5283	21.744	21.6629	52.0523		8.63333	21.8503	50.91	22.1629	54.254			4.31667	21.6815	53.7602	21.7878	55.0697
4.33333	53.0256	21.3728	21.5188	54.6285		8.66667	22.2831	50.9472	21.9706	51.2073			4.33333	21.6582	53.9087	21.8272	54.5218
4.35	52.3407	21.2792	21.4642	52.4738		8.7	22.2831	54.8483	21.9225	58.0871			4.35	21.6582	53.8345	21.7892	54.6588
4.36667	51.881	21.3538	21.9989	53.9228		8.73333	21.9706	50.5385	22.0909	52.6935			4.36667	21.6582	53.8716	21.7878	54.3964
4.38333	51.621	21.4488	21.7351	52.7211		8.76667	22.355	52.0618	21.8744	51.8759			4.38333	21.6815	53.6117	21.798	54.4011
4.4	52.9165	21.5585	21.5669	56.7835		8.8	22.379	53.9196	21.5127	56.3345			4.4	21.7049	53.6489	21.8199	54.2594
4.41667	56.0692	21.6826	21.3503	53.5043		8.83333	22.475	49.5352	22.0909	57.4862			4.41667	21.7049	53.5743	21.798	54.7586
4.43333	54.6786	21.7396	21.7351	51.6561		8.86667	22.4029	52.3217	22.2591	50.7241			4.43333	21.7049	53.6117	21.8141	54.1155
4.45	53.0952	21.7615	21.295	52.91		8.9	22.1149	53.6223	22.0188	56.5204			4.45	21.7049	53.9087	21.8433	54.0551
4.46667	51.8462	21.7527	21.9029	55.186		8.93333	22.1629	51.0585	22.0429	57.1893			4.46667	21.6815	53.5372	21.8184	54.343
4.48333	51.0034	21.7484	21.8071	52.5352		8.96667	22.355	54.3653	22.1149	49.6466			4.48333	21.7049	53.5372	21.7863	54.5798
4.5	52.8631	21.7673	21.5909	55.6318		9	21.9948	50.4268	21.9465	56.5575			4.5	21.7049	53.6117	21.7834	54.5427
4.51667	55.7094	21.798	21.8071	51.9534		9.03333	22.379	51.9504	22.1389	55.0342			4.51667	21.7049	53.686	21.8141	54.2107
4.53333	53.3158	21.4883	21.6149	52.4238		9.06667	22.1389	53.6223	21.9948	50.7241			4.53333	21.6815	53.7231	21.8476	54.1898
4.55	52.7632	21.3889	21.5188	56.1893		9.1	22.1869	50.1298	21.9225	58.8982			4.55	21.6582	53.9459	21.8038	54.6216
4.56667	52.4846	21.4649	21.7591	51.0618		9.13333	22.4508	53.548	22.0669	52.842			4.56667	21.7049	53.6117	21.8155	54.2896
4.58333	51.7417	21.5248	21.6149	52.6095		9.16667	22.5229	52.3591	21.9948	51.1699			4.58333	21.6582	53.6489	21.7965	54.5403
4.6	51.2124	21.5935	21.5188	56.412		9.2	22.4508	49.7211	21.8984	57.4186			4.6	21.7049	53.5743	21.7819	54.4034
4.61667	54.0703	21.6943	21.7109	52.3526		9.23333	22.4029	53.9196	21.9465	51.0214			4.61667	21.7049	53.8345	21.7995	54.3407
4.63333	56.6496	21.7644	21.4706	52.1765		9.26667	21.9465	51.0585	21.9465	52.0247			4.63333	21.7049	53.5743	21.8097	54.2873
4.65	54.4139	21.7834	21.5909	54.0713		9.3	22.2591	51.4301	21.9706	57.753			4.65	21.7049	53.5001	21.7922	54.3894
4.66667	53.541	21.8301	21.6389	52.2008		9.33333	22.4029	55.5171	21.9225	51.4672			4.66667	21.6582	53.8716	21.7922	54.6077
4.68333	52.4289	21.8389	21.5188	54.0713		9.36667	22.4989	51.3187	21.9225	53.6594			4.68333	21.6815	53.5001	21.8301	54.2014
4.7	51.7185	21.8462	21.4056	53.5884		9.4	22.379	49.7954	22.0188	56.9291			4.7	21.7049	53.6117	21.7659	54.9582
4.71667	51.8531	21.8214	21.4706	53.6531		9.43333	22.379	54.068	22.1149	50.0924			4.71667	21.7049	53.7974	21.7425	54.7493
4.73333	53.2554	21.8418	21.8071	51.7306		9.46667	22.475	50.7983	21.8744	56.4462			4.73333	21.6815	53.8345	21.852	54.155
4.75	54.4255	21.763	21.7351	56.0404		9.5	22.379	50.0924	22.0909	54.1052			4.75	21.7049	53.686	21.7907	54.3848
4.76667	52.5543	21.5205	21.7591	52.4238		9.53333	22.2831	54.254	21.9465	51.0214			4.76667	21.7049	53.7602	21.8199	54.8816
4.78333	51.8299	21.4722	21.5909	53.7369		9.56667	22.3311	50.3526	21.8744	57.9015			4.78333	21.7049	53.6117	21.7936	54.5357
4.8	51.7022	21.5891	21.7591	52.5851		9.6	22.2351	50.9843	21.9706	52.0618			4.8	21.6815	53.7974	21.7907	54.6402
4.81667	51.7928	21.6417	21.6869	51.9777		9.63333	22.3311	54.774	21.9465	52.3591			4.81667	21.6582	54.1689	21.8462	54.141
4.83333	54.6925	21.7367	21.5669	55.186		9.66667	22.2831	50.3897	22.0188	57.6413			4.83333	21.7049	53.5743	21.8214	54.5357
4.85	55.1359	21.7863	21.8071	51.0989		9.7	22.2591	51.3558	22.0909	51.3558			4.85	21.6815	53.686	21.8535	54.0667
4.86667	53.2461	21.798	21.6149	52.1636		9.73333	22.2831	55.1827	21.8503	53.8453			4.86667	21.7284	53.7231	21.8798	54.148
4.88333	51.9019	21.8111	21.5188	56.5237		9.76667	22.3311	50.3897	22.0188	56.9662			4.88333	21.7049	53.5001	21.7732	54.5218
4.9	51.3076	21.744	21.6869	52.687		9.8	22.2831	52.0989	22.0188	50.0553			4.9	21.6815	53.5372	21.8111	54.2687
4.91667	52.7005	21.7776	21.5188	53.9875		9.83333	22.3071	55.4057	21.8503	57.412			4.91667	21.7049	53.686	21.8038	54.0667
4.93333	55.9392	21.8053	21.6149	55.5575		9.86667	22.355	50.8355	22.1149	54.2911			4.93333	21.6815	53.5372	21.7995	55.9391
4.95	55.0106	21.8374	21.6629	51.9406		9.9	22.2831	50.8729	21.9706	51.616			4.95	21.6815	53.5001	21.7513	54.6123
4.96667	53.5828	21.8199	21.4948	52.3621		9.93333	22.2831	54.1797	21.7297	57.9695			4.96667	21.6815	53.5001	21.8622	55.8253
4.98333	52.6541	21.8491	21.4948	52.6223		9.96667	22.355	49.9439	21.9706	53.1022			4.98333	21.7049	53.3516	21.7878	54.5984
5	51.5305	21.8068	21.5909	52.7954		10	22.2591	51.9875	22.2591	57.2264			5	21.7049	53.3887	21.7922	54.7191
5.01667	51.2565	21.7995	21.4948	55.2602		10.0333	22.2591	53.8082	21.9948	51.0956			5.01667	21.6348	53.4629	21.8024	54.3964
5.03333	51.6999	21.7469	21.6149	53.5884		10.0667	22.2831	49.6837	21.9706	58.824			5.03333	21.6815	53.2402	21.817	54.1132
5.05	54.2909	21.763	21.9269	53.5414		10.1	22.2591	52.2846	22.1869	53.0277			5.05	21.7284	53.0914	21.7907	54.3082
5.06667	53.3645	21.5278	21.5909	52.3897		10.1333	21.8744	52.0618	21.9706	52.7306			5.06667	21.7284	53.0543	21.8666	55.9762
5.08333	52.1039	21.3304	21.6389	57.8611		10.1667	22.1629	50.4642	21.6574	58.0066			5.08333	21.7049	52.8312	21.8141	54.0017
5.1	51.5838	21.3728	21.5188	53.3558		10.2	22.2351	54.3653	22.0669	55.2944			5.1	21.6815	53.2028	21.8374	55.9901
5.11667	51.1892	21.4591	21.7351	53.8111		10.2333	21.8984	51.0214	22.2831	52.9163			5.11667	21.6815	52.98	21.8214	55.9739
5.13333	52.4103	21.5789	21.7351	51.8049		10.2667	22.3311	51.5043	22.0669	53.2507			5.13333	21.7284	53.0171	21.8155	55.9692
5.15	55.6815	21.668	21.6869	52.9068		10.3	22.2109	54.5513	21.9948	59.5733			5.15	21.6815	53.1285	21.8389	54.0575
5.16667	54.5648	21.7571	21.4465	56.8578		10.3333	22.1629	50.2783	22.2351	51.8387			5.16667	21.7049	53.0171	21.8695	55.9205
5.18333	53.6315	21.7907	21.5669	53.0214		10.3667	22.4989	53.3621	21.8984	53.0648			5.18333	21.7049	53.0171	21.7922	54.148
5.2	52.1666	21.7863	21.6869	53.5786		10.4	22.2351	51.7274	22.0909	58.4524			5.2	21.6348	53.1285	21.7892	54.148
5.21667	51.2844	21.7557	21.6629	56.2264		10.4333	22.475	49.9068	22.0669	50.1669			5.21667	21.6582	52.98	21.7849	54.6123
5.23333	51.6279	21.744	21.7351	52.8325		10.4667	22.4269	54.3282	21.9948	54.4396			5.23333	21.7049	52.98	21.8053	54.1016
5.25	54.5068	21.8228	21.4948	53.3653		10.5	22.0429	51.0956	21.8223	53.0648			5.25	21.7049	53.0543	21.7907	54.5636
5.26667	55.1313	21.8053	21.7109	53.254		10.5333	22.379	52.1732	22.3311	52.4705			5.26667	21.6815	52.9058	21.8155	55.5188
5.28333	53.5758	21.8476	21.6389	51.5319		10.5667	22.475	54.9599	22.0188	57.1521			5.28333	21.6582	52.9058	21.7644	54.083
5.3	52.5868	21.8228	21.5429	54.5914		10.6	22.475	50.4642	21.6092	53.2878			5.3	21.6815	52.98	21.833	55.8137
5.31667	51.874	21.7819	21.6869	51.5076		10.6333	22.4269	52.4333	22.2109	57.3069			5.31667	21.7049	53.0171	21.7907	54.2084
5.33333	51.4469	21.7761	21.6149	52.2379		10.6667	21.9465	51.913	22.1149	50.9843			5.33333	21.6582	53.1285	21.798	54.2269
5.35	51.9739	21.725	21.4706	56.2264		10.7	22.2351	50.0553	21.9706	55.5171			5.35	21.7049	52.8686	21.8228	55.7672
5.36667	54.6577	21.7367	21.7831	53.1699		10.7333	22.379	54.1797	22.1629	57.2264			5.36667	21.7049	53.0543	21.76	55.9599
5.38333	53.5317	21.4883	21.5188	53.2816		10.7667	22.379	51.616	22.0429	50.0181			5.38333	21.7049	52.9058	21.8506	55.8717
5.4	52.2757	21.2572	21.5909	55.6689		10.8	22.355	49.9068	21.9948	57.3377			5.4	21.7049	52.9429	21.7951	55.8137
5.41667	51.8207	21.326	21.6389	51.755		10.8333	22.355	54.2911	21.5851	52.7678			5.41667	21.7049	52.9429	21.7951	55.8787
5.43333	51.4701	21.4386	21.4948	53.774		10.8667	22.2351	52.3217	22.2109	53.1765			5.43333	21.7049	52.9429	21.8097	55.8137
5.45	52.603	21.5526	21.6869	52.2507		10.9	22.2831	50.0181	22.0429	56.5947			5.45	21.6815	53.0543	21.8199	55.7371
5.46667	55.7883	21.6782	21.5669	52.7582		10.9333	22.355	54.4025	21.9948	50.5385			5.46667	21.7284	52.7198	21.7936	55.9158
5.48333	54.6437	21.7118	21.3984	55.7431		10.9667	22.3311	50.687	21.9225	58.4895			5.48333	21.7049	53.0171	21.8068	55.8787
5.5	53.7662	21.7703	21.3984	53.8387		11	22.3311	50.9472	22.0909	52.6935			5.5	21.6815	52.8686	21.7761	54.1643
5.51667	52.4057	21.8184	21.6629	54.2944		11.0333	22.3071	54.7369	21.8022	52.9534			5.51667	21.7049	53.0171	21.817	54.0528
5.53333	51.5583	21.8141	21.6629	52.0924		11.0667	22.1869	50.687	21.9465	58.273			5.53333	21.6582	53.0914	21.8681	55.7022
5.55	50.9431	21.763	21.7591	56.3377		11.1	22.355	52.0618	22.1149	51.1699			5.55	21.7049	52.98	21.7849	54.3685
5.56667	53.7871	21.8111	21.6869	52.3526		11.1333	22.3071	53.7707	21.8984	55.48			5.56667	21.6582	52.8312	21.7965	54.1805
5.58333	54.9734	21.7498	21.6149	52.8453		11.1667	22.3311	49.7582	22.0188	56.409			5.58333	21.6348	53.1656	21.7892	54.0412
5.6	52.9838	21.5205	21.7109	53.6998		11.2	22.2831	52.8049	21.9948	49.7211			5.6	21.6815	53.0171	21.8345	55.9808
5.61667	52.8538	21.4678	21.5909	52.2008		11.2333	22.3311	53.3992	21.7781	57.5608			5.61667	21.7049	53.0171	21.7922	54.1178
5.63333	52.5403	21.5541	21.5188	55.4462		11.2667	22.2351	49.4238	22.0429	54.3282			5.63333	21.6815	53.0543	21.8214	55.9785
5.65	51.4863	21.5935	21.3503	51.7678		11.3	22.2351	53.2878	22.0188	50.8729			5.65	21.7049	52.8686	21.7513	54.4289
5.66667	51.6906	21.6826	21.9029	54.1827		11.3333	21.9225	53.0648	21.9948	58.9725			5.66667	21.6815	52.8686	21.7922	54.278
5.68333	54.653	21.7644	21.6629	51.9035		11.3667	22.1389	51.1699	22.0669	51.5043			5.68333	21.6582	53.0543	21.7878	54.5589
5.7	55.259	21.8126	21.5188	55.0746		11.4	22.4029	54.7369	21.9465	53.5851			5.7	21.6582	52.7941	21.7892	54.1573
5.71667	53.397	21.8433	21.7831	51.5819		11.4333	22.4029	51.0956	21.9465	58.6383			5.71667	21.6582	53.2028	21.7673	54.148
5.73333	52.0389	21.8257	21.5669	52.2412		11.4667	22.4029	51.3929	22.0429	49.981			5.73333	21.6815	53.1285	21.7717	54.1944
5.75	51.2077	21.7995	21.3503	55.706		11.5	22.2831	54.774	21.8984	55.6285			5.75	21.6815	52.9429	21.7834	55.8903
5.76667	51.5862	21.7819	21.7109	55.186		11.5333	22.0429	50.7983	22.0429	55.5543			5.76667	21.6582	52.757	21.8199	55.7046
5.78333	54.6275	21.8111	21.9269	52.687		11.5667	22.3311	52.6561	21.8744	50.5014			5.78333	21.7049	53.1656	21.7907	55.9553
5.8	55.4935	21.8418	21.6149	53.913		11.6	22.355	54.068	21.8984	58.2293			5.8	21.7284	53.0171	21.7907	54.2548
5.81667	53.4435	21.8243	21.3262	55.2602		11.6333	22.3311	49.6837	22.0909	53.8453			5.81667	21.7049	53.0914	21.8243	55.7046
5.83333	52.0203	21.8316	21.7109	53.6998		11.6667	22.355	51.2445	21.8744	51.1699			5.83333	21.6582	52.9058	21.7951	55.6721
5.85	51.5653	21.8111	21.9029	51.5076		11.7	22.0429	53.0648	21.8984	57.6042			5.85	21.6815	52.9429	21.8549	55.5885
5.86667	50.8874	21.7746	21.6149	52.2783		11.7333	22.0909	49.5352	22.1149	51.9504			5.86667	21.6582	53.3144	21.7922	55.7672
5.88333	53.3019	21.7907	21.3503	56.1893		11.7667	22.2831	53.6223	21.8984	52.4333			5.88333	21.6582	53.2028	21.8053	55.874
5.9	55.3751	21.8199	21.6869	52.6223		11.8	21.8984	51.3558	22.0883	55.5543			5.9	21.6815	52.8686	21.8141	55.6883
5.91667	53.5201	21.8155	21.8311	53.1699		11.8333	22.3071	51.2445	22.0909	54.6998			5.91667	21.6348	53.0543	21.7776	55.946
5.93333	52.1039	21.8024	21.4465	56.412		11.8667	22.355	55.0342	22.2831	55.1827			5.93333	21.6582	52.9058	21.7411	54.4057
5.95	51.3331	21.7542	21.6629	54.703		11.9	22.0909	50.3154	22.0669	49.7211			5.95	21.6582	53.0914	21.7922	55.8856
5.96667	52.0366	21.7454	21.9508	51.1732		11.9333	22.379	52.0247	22.0188	58.118			5.96667	21.6582	53.0543	21.8068	55.7533
5.98333	54.8643	21.8024	21.6629	52.3154		11.9667	22.475	54.6255	22.1149	53.5851			5.98333	21.6348	53.3516	21.7513	54.155
6	53.3808	21.6008	21.6389	57.3781		12	22.4989	50.3897	21.8984	50.8729			6	21.7049	52.9058	21.8141	55.6697
6.01667	52.3059	21.4108	21.6389	51.0618		12.0333	22.475	52.4333	21.8744	58.05			6.01667	21.6815	52.7941	21.8126	55.874
6.03333	52.0923	21.5073	21.9508	55.0375		12.0667	22.4269	53.0648	22.0188	52.3962			6.03333	21.6815	53.0543	21.7411	55.888
6.05	51.6071	21.5921	21.7351	51.8292		12.1	22.3071	49.6466	21.9225	52.1732			6.05	21.6582	52.8312	21.7615	54.1735
6.06667	51.6628	21.6344	21.6149	53.9228		12.1333	22.379	53.0277	22.0188	58.7868			6.06667	21.6815	53.0171	21.7951	54.3012
6.08333	54.4812	21.7118	21.6869	52.3992		12.1667	21.8744	51.5043	22.0188	50.6127			6.08333	21.5881	53.5743	21.8038	55.9623
6.1	54.7088	21.7104	21.6149	52.0553		12.2	22.1869	50.7983	21.9706	54.2911			6.1	21.7049	52.9429	21.8009	55.9716
6.11667	52.9722	21.5643	21.4225	55.9662		12.2333	21.5609	52.2846	21.9948	56.6689			6.11667	21.6582	53.3144	21.7644	54.1968
6.13333	52.4034	21.6038	21.3503	53.6902		12.2667	21.1739	53.5109	21.8744	49.6837			6.13333	21.6815	53.0543	21.7907	54.2734
6.15	51.5165	21.6651	21.7831	55.9291		12.3	21.1497	50.0553	21.8744	55.4429			6.15	21.6348	52.8686	21.7907	54.2594
6.16667	51.3494	21.6593	21.7591	52.4642		12.3333	21.1497	52.4705	22.0909	56.2231			6.16667	21.6348	53.1656	21.7878	54.3755
6.18333	53.4736	21.7046	21.5909	51.6935		12.3667	21.0527	53.2878	22.0669	49.9439			6.18333	21.6348	53.1656	21.7849	54.4405
6.2	55.7326	21.7484	21.4815	52.8082		12.4	21.1254	49.8696	21.8503	57.5979			6.2	21.6815	52.8686	21.7571	54.3709
6.21667	53.8846	21.7527	21.7831	51.4333		12.4333	21.1254	52.0618	22.0642	53.2878			6.21667	21.7049	53.0543	21.7469	54.1225
6.23333	52.8143	21.7571	21.8071	54.703		12.4667	21.1981	54.5138	22.1629	55.8516			6.23333	21.7049	52.9429	21.7834	55.8323
6.25	51.7208	21.7542	21.6869	52.2379		12.5	21.1981	50.1298	22.2109	53.4738			6.25	21.6815	52.98	21.7644	54.0992
6.26667	51.0336	21.7002	21.5188	55.3345		12.5333	21.1739	51.1699	21.9948	51.5043			6.26667	21.6582	53.3516	21.7776	54.2107
6.28333	52.8375	21.7279	21.7351	51.1732		12.5667	20.9313	52.5819	21.8503	58.6009			6.28333	21.6582	53.1656	21.7571	54.1248
6.3	54.7645	21.7411	21.5188	52.5014		12.6	21.0285	50.3154	21.9948	53.9938			6.3	21.6815	52.8312	21.7936	55.9739
6.31667	52.5496	21.4722	21.6149	56.9324		12.6333	21.1981	53.4738	22.2351	56.1117			6.31667	21.6348	53.1656	21.7673	55.888
6.33333	52.1921	21.4664	21.6629	52.981		12.6667	21.2223	52.2103	22.1389	50.0924			6.33333	21.6582	53.5372	21.7936	55.9321
6.35	52.5798	21.5731	21.5669	52.3621		12.7	21.2465	49.3867	21.9706	58.5266			6.35	21.6348	53.0171	21.8068	55.9646
6.36667	52.4196	21.6695	21.6869	53.6998		12.7333	21.2223	53.2878	22.1389	53.8082			6.36667	21.6348	53.0171	21.7936	54.141
6.38333	51.3795	21.7279	21.6629	51.5319		12.7667	20.907	51.4301	21.8744	51.9875			6.38333	21.6115	53.5001	21.7469	54.3871
6.4	52.011	21.7484	21.5429	54.1084		12.8	21.1739	51.2445	21.9948	57.4186			6.4	21.6815	52.8312	21.7454	54.422
6.41667	55.3054	21.8053	21.4056	53.616		12.8333	21.1739	54.8854	22.1629	51.0585			6.41667	21.6582	52.9429	21.8272	54.0319
6.43333	55.0291	21.7104	21.7351	53.5043		12.8667	20.907	51.4672	21.8262	54.774			6.43333	21.6815	52.98	21.7922	55.8183
6.45	53.3599	21.6534	21.3503	54.1084		12.9	21.2465	51.9504	21.6041	50.7612			6.45	21.6582	53.1285	21.7703	54.0226
6.46667	52.0226	21.6038	21.7591	53.9875		12.9333	21.295	54.2169	22.379	56.3716			6.46667	21.6815	52.98	21.7965	54.3221
6.48333	51.4469	21.6052	21.7831	54.8144		12.9667	21.3192	50.1298	22.0429	49.7211			6.48333	21.5414	53.4258	21.7878	55.8462
6.5	51.6581	21.6637	21.7591	52.1636		13	21.2709	52.0247	21.9948	57.3006			6.5	21.5881	53.3144	21.7922	55.5792
6.51667	53.1277	21.7513	21.4948	54.8887		13.0333	21.2465	54.1423	22.1629	56.1489			6.51667	21.6582	53.2773	21.7878	54.3175
6.53333	55.4192	21.7965	21.7109	51.0618		13.0667	21.2465	50.2041	21.9948	49.6466			6.53333	21.5881	53.0543	21.8024	55.5699
6.55	53.5874	21.8053	21.5429	53.1699		13.1	21.1981	51.2816	21.9706	56.1489			6.55	21.6815	52.8686	21.744	54.6495
6.56667	52.3755	21.7761	21.5429	57.7868		13.1333	21.2223	54.8111	22.1149	54.7369			6.56667	21.7049	52.8686	21.7411	54.4289
6.58333	51.3029	21.76	21.6629	52.2783		13.1667	21.1012	50.6499	21.9465	49.6837			6.58333	21.6582	52.7941	21.7454	54.2362
6.6	51.0917	21.744	21.5669	53.616		13.2	21.2223	51.3187	21.8744	58.0808			6.6	21.6815	52.9429	21.7148	54.1643
6.61667	54.0355	21.7863	21.6149	55.892		13.2333	21.077	54.5513	22.1629	53.1022			6.61667	21.6582	52.9429	21.744	55.9785
6.63333	54.7691	21.6914	21.6869	52.2008		13.2667	20.907	51.0585	21.9465	49.9439			6.63333	21.6582	52.9429	21.7484	54.0737
6.65	52.5705	21.3713	21.5188	53.5884		13.3	21.1497	52.619	21.8503	58.6009			6.65	21.6815	52.8686	21.6972	54.5171
6.66667	52.1991	21.3523	21.2709	53.5414		13.3333	20.8827	53.6965	22.1149	52.136			6.66667	21.6582	52.8312	21.7892	55.946
6.68333	51.6651	21.4576	21.879	53.9599		13.3667	21.0285	50.8729	21.8984	51.0214			6.68333	21.6348	53.2028	21.7294	54.3593
6.7	51.0266	21.5394	21.8311	52.8729		13.4	21.2709	54.774	21.8262	58.05			6.7	21.6815	52.8686	21.7513	54.0992
6.71667	53.2833	21.6315	21.5909	53.7274		13.4333	21.3676	53.3992	22.1389	52.5447			6.71667	21.6815	52.757	21.7498	54.1317
6.73333	56.0646	21.6929	21.3851	53.8483		13.4667	21.3676	49.7582	21.9225	50.91			6.73333	21.6582	52.8312	21.7863	55.5722
6.75	53.5317	21.4605	21.7831	56.7835		13.5	21.2223	51.5414	21.8744	57.7156			6.75	21.6115	53.2773	21.7892	55.8207
6.76667	52.155	21.2836	21.9029	52.8325		13.5333	21.0527	52.9905	22.1149	51.2816			6.76667	21.6582	52.98	21.7819	54.1968
6.78333	51.614	21.3699	21.5909	51.7678		13.5667	21.0041	50.6127	21.8262	54.068			6.78333	21.6348	52.8686	21.7644	55.6256
6.8	50.9709	21.4971	21.6389	56.8578		13.6	21.1981	53.3621	21.5609	56.186			6.8	21.6348	52.98	21.7907	55.6953
6.81667	52.2664	21.5994	21.7351	52.6095		13.6333	21.1856	51.913	22.0669	52.9534			6.81667	21.6582	52.757	21.7732	55.5026
6.83333	54.9781	21.7046	21.5188	52.3992		13.6667	21.1497	51.6902	22.1629	57.5608			6.83333	21.6815	52.8312	21.779	55.7649
6.85	53.7917	21.4927	21.6389	53.7369		13.7	21.2465	55.257	22.0188	49.9068			6.85	21.6348	52.8312	21.7819	55.6744
6.86667	52.3546	21.3669	21.6389	51.9777		13.7333	21.2709	51.0956	21.8984	57.1147			6.86667	21.6582	52.8686	21.7221	55.8996
6.88333	51.7324	21.4883	21.5669	55.1117		13.7667	21.1981	50.9472	22.0909	54.6255			6.88333	21.6582	53.0914	21.7484	55.7858
6.9	51.5931	21.6461	21.3503	53.4767		13.8	21.1739	54.9599	21.9706	50.9472			6.9	21.6582	53.0171	21.7206	54.0644
6.91667	52.6704	21.7571	21.7109	51.4705		13.8333	21.1981	51.2816	21.9706	57.047			6.91667	21.6348	52.9429	21.7425	55.9135
6.93333	55.7117	21.8914	21.7109	53.6531		13.8667	21.1981	51.5786	22.1149	51.5786			6.93333	21.6582	53.1656	21.7849	55.7928
6.95	54.3373	21.9337	21.4815	54.48		13.9	21.1012	54.8854	21.9465	53.6594			6.95	21.6348	53.1656	21.7323	55.9762
6.96667	52.6518	21.9644	21.7351	52.1393		13.9333	20.8342	50.7983	22.0642	55.8887			6.96667	21.6348	53.2402	21.7469	55.4654
6.98333	51.2286	21.9732	21.975	52.9938		13.9667	21.1497	52.7306	22.1389	53.0648			6.98333	21.6115	53.3516	21.7206	54.2269
7	51.0266	21.9571	21.7351	52.2379		14	21.2465	56.1117	22.2109	56.5947			7	21.6348	52.9058	21.7907	55.7487
7.01667	53.7778	22.0009	21.5909	55.9662		14.0333	21.295	51.6531	21.9948	50.3154			7.01667	21.6582	52.98	21.706	55.9042
7.03333	55.0523	21.9498	21.4781	53.6531		14.0667	21.2223	49.4609	21.9465	56.9291			7.03333	21.6115	53.2773	21.7454	55.8462
7.05	52.9907	21.8068	21.7109	55.892		14.1	21.2223	53.6223	22.1389	55.2198			7.05	21.6115	53.3887	21.763	54.1875
7.06667	51.9205	21.6987	21.5669	52.4268		14.1333	20.8827	51.0956	22.0188	50.1298			7.06667	21.6348	53.2402	21.7732	54.0249
7.08333	49.1926	21.7673	21.7591	54.1827		14.1667	21.1497	51.0585	21.8984	57.8207			7.08333	21.5881	52.98	21.7075	54.5659
7.1	52.8747	21.9031	21.4815	51.3591		14.2	21.1012	54.5884	22.1149	53.3992			7.1	21.6582	52.757	21.7425	55.8392
7.11667	55.7349	21.9469	21.879	56.4491		14.2333	20.907	50.7241	21.8503	52.2846			7.11667	21.6115	53.2402	21.7484	55.2217
7.13333	54.2003	21.8257	21.7109	52.0924		14.2667	21.1012	53.4366	21.9948	58.6446			7.13333	21.6348	53.2402	21.7118	55.8856
7.15	50.5414	21.6914	21.7351	55.6318		14.3	21.2223	53.8082	22.0909	51.6531			7.15	21.6582	53.2402	21.7118	54.271
7.16667	49.701	21.7571	21.855	51.4333		14.3333	21.2223	49.8696	21.9465	53.325			7.16667	21.5881	53.2773	21.7075	54.141
7.18333	53.2995	21.9352	21.6629	52.6499		14.3667	21.2709	53.2507	21.9948	58.9353			7.18333	21.6115	53.4258	21.7498	54.1968
7.2	56.0065	22.0315	21.5429	57.4524		14.4	21.1981	53.5851	21.9706	50.7612			7.2	21.6115	52.8686	21.7396	55.9112
7.21667	53.6013	22.0038	21.6629	52.3526		14.4333	21.1981	49.7582	21.8022	56.6689			7.21667	21.6582	52.8312	21.725	54.0459
7.23333	52.8909	22.0009	21.5429	51.2846		14.4667	21.1981	52.8792	21.8709	55.0713			7.23333	21.6115	52.7198	21.763	55.6906
7.25	52.0551	22.0009	21.4225	55.2602		14.5	21.0527	53.2136	21.6574	54.1797			7.25	21.6115	53.0914	21.7542	55.6674
7.26667	51.7812	21.9688	21.5429	52.6466		14.5333	21.0041	50.3526	22.3311	53.5851			7.26667	21.6582	52.9429	21.706	55.8137
7.28333	50.5647	21.9104	21.6389	55.1489		14.5667	21.1739	53.7707	22.2109	57.0776			7.28333	21.6582	52.7941	21.7454	55.9089
7.3	52.0784	21.8885	21.7109	52.7983		14.6	21.1611	51.9875	22.1869	49.981			7.3	21.6348	52.7198	21.7206	55.8531
7.31667	55.0152	21.9192	21.6389	53.5414		14.6333	21.0285	51.2445	21.9225	57.7835			7.31667	21.6115	52.98	21.7118	55.9576
7.33333	54.0726	21.9089	21.4642	52.8082		14.6667	21.1254	55.4057	21.9706	55.0342			7.33333	21.5881	53.0171	21.7688	55.4538
7.35	52.5496	21.871	21.8071	54.2198		14.7	21.2709	51.6902	22.0429	51.5414			7.35	21.6115	52.5342	21.7162	55.874
7.36667	51.2611	21.8374	21.855	52.7954		14.7333	21.1981	51.2816	21.5368	57.5237			7.36667	21.6348	52.7941	21.744	54.0157
7.38333	50.8711	21.8068	21.5188	55.2974		14.7667	21.1012	54.774	21.9465	57.635			7.38333	21.6582	52.6456	21.7425	55.953
7.4	52.6982	21.8097	21.3503	52.1393		14.8	21.0881	51.5786	22.2831	52.0989			7.4	21.6115	52.8312	21.7498	55.5235
7.41667	54.7621	21.7454	21.8311	53.7274		14.8333	21.1739	52.8049	21.9706	54.2911			7.41667	21.5881	53.0914	21.744	54.0667
7.43333	52.5403	21.3582	21.7351	55.0746		14.8667	20.907	54.1797	22.0909	58.341			7.43333	21.5647	52.9058	21.7746	55.621
7.45	52.0389	21.2675	21.6629	52.3867		14.9	21.0527	51.5043	22.0909	50.2412			7.45	21.6348	52.5713	21.6987	55.7487
7.46667	51.7185	21.3625	21.4948	53.8111		14.9333	21.2465	54.7369	21.9225	54.9228			7.46667	21.6348	52.757	21.7308	55.7603
7.48333	51.1451	21.4956	21.8071	53.8483		14.9667	21.3676	53.0648	22.0909	55.3315			7.48333	21.6115	53.0171	21.7805	55.8021
7.5	52.2316	21.5745	21.6389	52.3867		15	21.3434	49.8696	21.9948	50.0924			7.5	21.6582	52.8686	21.6987	55.7092
7.51667	54.9061	21.6476	21.5429	55.9662		15.0333	21.2465	53.1022	21.9465	57.8578			7.51667	21.5881	52.9429	21.7367	55.8555
7.53333	53.3344	21.5	21.7831	53.913		15.0667	21.1856	51.9875	22.0909	52.4333			7.53333	21.6348	52.757	21.7352	54.0319
7.55	52.2687	21.4225	21.5909	52.9068		15.1	21.1254	51.4301	21.8503	51.8387			7.55	21.6348	52.6085	21.7527	54.1201
7.56667	51.9878	21.5146	21.5188	57.0808		15.1333	21.1981	55.1456	21.9948	57.4186			7.56667	21.6115	52.7198	21.7235	55.693
7.58333	51.296	21.6403	21.5909	52.8355		15.1667	21.2223	51.4301	22.0909	51.1699			7.58333	21.6348	52.7198	21.7849	55.3354
7.6	51.3424	21.7162	21.6869	52.325		15.2	21.2223	50.7983	21.8744	55.1456			7.6	21.6348	52.6827	21.7454	55.8067
7.61667	54.3884	21.7995	21.6629	53.3282		15.2333	21.1981	54.8854	22.0669	55.6659			7.61667	21.6348	52.6085	21.7469	55.6558
7.63333	54.4232	21.7688	21.6389	52.1265		15.2667	21.1981	51.8016	21.9465	50.0924			7.63333	21.6582	52.6456	21.725	55.9135
7.65	52.4452	21.6038	21.5429	55.3345		15.3	21.1981	50.1298	21.8744	57.4491			7.65	21.5881	52.7941	21.7118	55.8137
7.66667	51.7998	21.671	21.7109	51.2474		15.3333	21.1254	54.6626	22.0909	52.5447			7.66667	21.6348	52.757	21.6972	55.8485
7.68333	51.1218	21.763	21.6149	52.9843		15.3667	21.077	53.6223	21.8022	51.913			7.68333	21.6115	52.9429	21.6972	55.6721
7.7	51.5397	21.7965	21.5909	56.5237		15.4	21.077	50.2783	21.9225	58.2359			7.7	21.5881	53.1656	21.6972	55.7115
7.71667	54.5509	21.8754	21.6869	52.8325		15.4333	21.1012	53.1765	21.8744	51.5786			7.71667	21.5414	52.4971	21.6797	55.6071
7.73333	55.0036	21.9148	21.4706	52.3621		15.4667	21.1981	52.2103	22.0188	54.9971			7.73333	21.6115	52.6456	21.6549	55.7905
7.75	53.3831	21.9192	21.6389	53.5138		15.5	21.1497	50.0181	21.8951	53.0648			7.75	21.6115	52.9429	21.6943	55.8787
7.76667	51.9924	21.9046	21.6869	51.7178		15.5333	21.1497	53.9196	21.754	55.1456			7.76667	21.6115	52.4225	21.7031	55.7951
7.78333	51.6535	21.8987	21.4948	53.9971		15.5667	21.0881	51.5786	22.2109	54.068			7.78333	21.6348	52.6085	21.7279	55.426
7.8	52.4823	21.9148	21.5429	52.2136		15.6	21.1012	52.3217	21.9192	50.0553			7.8	21.6348	52.6456	21.7425	55.693
7.81667	55.1011	21.9075	21.7109	52.4642		15.6333	21.0527	55.1084	22.2591	57.047			7.81667	21.6348	52.8312	21.7819	55.2867
7.83333	53.0349	21.6286	21.6149	55.8177		15.6667	20.8342	51.5043	22.355	50.6127			7.83333	21.5881	52.5342	21.7484	55.5351
7.85	52.2873	21.4941	21.7109	52.5352		15.7	21.2709	52.6561	21.9948	54.4025			7.85	21.5414	52.757	21.6972	55.6047
7.86667	51.9669	21.6125	21.5669	52.5109		15.7333	21.0041	52.619	22.1149	58.1922			7.86667	21.5881	52.7941	21.7206	55.9135
7.88333	51.094	21.6929	21.6629	54.2944		15.7667	21.1739	50.9843	22.1389	49.9439			7.88333	21.6115	52.757	21.7381	55.7603
7.9	52.0737	21.7396	21.6629	51.755		15.8	21.295	54.774	21.9225	56.409			7.9	21.5881	52.8686	21.6914	54.4684
7.91667	54.999	21.7922	21.6149	53.8111		15.8333	21.3192	52.5076	22.1149	53.9938			7.91667	21.5881	52.757	21.7425	55.6001
7.93333	54.0424	21.5731	21.6869	52.5109		15.8667	21.2709	49.7211	21.9948	51.1699			7.93333	21.5414	52.8686	21.7118	55.8276
7.95	52.2618	21.3187	21.5909	51.8292		15.9	21.2223	53.7707	21.8744	57.6413			7.95	21.5647	52.7198	21.7527	54.213
7.96667	51.7533	21.4006	21.5429	55.0001		15.9333	21.2465	52.6935	22.0429	51.5786			7.96667	21.5881	52.8686	21.687	55.7928
7.98333	51.2681	21.5146	21.7591	53.9875		15.9667	21.1981	50.2783	21.8984	54.1797			7.98333	21.4946	52.7941	21.6914	55.614
8	51.8694	21.6169	21.5909	52.6837		16	21.1497	54.4396	22.0188	57.4862			8	21.5414	53.2402	21.7191	55.4097
8.01667	55.0175	21.7162	21.6389	56.1893		16.0333	21.1368	51.616	22.0188	50.0553			8.01667	21.5647	52.6085	21.725	54.1201
8.03333	54.3164	21.5336	21.5429	53.2816		16.0667	21.1012	51.4301	21.8503	55.9258			8.03333	21.6115	52.5713	21.6972	55.6906
8.05	52.3082	21.2953	21.6869	54.9629		16.1	21.077	55.5543	22.0429	56.0001			8.05	21.6115	52.7941	21.6899	54.0203
8.06667	51.6721	21.405	21.6869	53.6531		16.1333	20.8099	51.2816	21.9465	49.3867			8.06667	21.6115	52.5342	21.7046	54.0087
8.08333	51.0917	21.5468	21.5909	51.9163		16.1667	21.2709	52.9163	21.8503	56.9291			8.08333	21.5647	52.7941	21.6929	54.0784
8.1	51.217	21.6388	21.3609	52.1393		16.2	20.907	53.3992	21.5127	54.2169			8.1	21.5881	52.4971	21.6753	55.9646
8.11667	54.5091	21.7659	21.855	52.8824		16.2333	21.1254	50.7612	22.1629	58.1551			8.11667	21.5414	52.8312	21.7002	55.5885
8.13333	54.9711	21.8622	21.8311	51.3962		16.2667	21.295	54.1797	22.0669	49.8696			8.13333	21.6115	52.6085	21.7002	55.5397
8.15	53.0929	21.8389	21.6149	52.9068		16.3	20.8342	52.0989	21.9706	57.1893			8.15	21.5647	52.8686	21.7016	55.6976
8.16667	51.816	21.8695	21.5429	57.5638		16.3333	21.2465	51.8016	22.1629	54.9599			8.16667	21.5881	52.4225	21.7308	55.7765
8.18333	51.0104	21.8914	21.7591	53.2445		16.3667	21.3434	55.1456	21.9948	50.6127			8.18333	21.5647	52.8312	21.6958	55.758
8.2	51.6814	21.9206	21.5429	52.9472		16.4	21.295	50.9843	21.9706	58.5638			8.2	21.5414	52.7941	21.6972	55.6744
8.21667	54.79	21.9615	21.5669	57.8611		16.4333	21.3434	52.3217	22.0909	52.9163			8.21667	21.518	52.8686	21.7338	55.4538
8.23333	54.1144	21.7951	21.6869	52.4642		16.4667	21.3192	54.5513	21.9706	51.0956			8.23333	21.5881	52.6085	21.7148	55.5235
8.25	52.1759	21.5599	21.5669	53.9875		16.5	21.1981	50.687	21.9465	58.5638			8.25	21.5881	52.7198	21.6826	55.7812
8.26667	51.563	21.5877	21.4948	55.186		16.5333	21.1497	53.548	22.0909	50.7241			8.26667	21.5881	52.7941	21.6987	55.8346
8.28333	50.8874	21.687	21.6629	52.4238		16.5667	21.1254	53.9567	21.8984	54.254			8.28333	21.5414	52.6456	21.6534	55.7162
8.3	52.0598	21.7732	21.6149	54.5914		16.6	21.1739	50.0924	22.0429	56.5947			8.3	21.5647	52.6085	21.7031	55.6512
8.31667	54.8713	21.8681	21.7109	53.5786		16.6333	21.1012	53.2507	21.9225	49.7582			8.31667	21.5414	53.0171	21.6987	55.6697
8.33333	53.2322	21.6885	21.6149	52.687		16.6667	21.1125	53.325	21.8503	56.6318			8.33333	21.518	52.9058	21.6578	54.2269
8.35	51.9971	21.5935	21.6149	57.4895		16.7	21.0285	51.8016	22.0883	54.068			8.35	21.5414	52.9058	21.7002	55.2658
8.36667	51.477	21.6695	21.7351	52.2041		16.7333	21.2709	54.9971	22.3071	55.8144			8.36667	21.5647	52.4971	21.6972	55.3029
8.38333	50.9733	21.7746	21.4948	52.2878		16.7667	21.295	51.616	22.0429	49.3121			8.38333	21.5881	52.757	21.6534	54.1875
8.4	53.5178	21.8725	21.6629	53.8111		16.8	21.1981	51.3558	21.8984	57.8578			8.4	21.5414	52.7198	21.6987	55.8531
8.41667	55.9113	21.9863	21.6149	52.3867		16.8333	21.1012	54.6998	22.0188	54.2911			8.41667	21.518	52.9058	21.7206	55.3517
8.43333	53.736	21.9775	21.4948	55.3716		16.8667	20.8342	51.1328	21.8984	51.2073			8.43333	21.5881	52.7941	21.7352	55.4097
8.45	52.6495	21.9863	21.3984	53.2445		16.9	21.1739	53.4738	21.8984	57.3069			8.45	21.6115	52.7198	21.7002	55.3795
8.46667	51.3958	21.9775	21.6869	53.7274		16.9333	21.2709	53.9196	22.1389	51.6531			8.46667	21.5881	52.4971	21.6797	55.4654
8.48333	50.5182	21.9264	21.4297	53.1052		16.9667	21.2223	50.3154	21.8744	52.7306			8.48333	21.5647	52.9429	21.6578	55.9228
8.5	51.9367	21.9527	21.8311	53.2816		17	21.2223	53.7336	21.9706	58.7497			8.5	21.5647	52.8312	21.6972	55.4933
8.51667	55.0965	21.9732	21.8071	55.2974		17.0333	20.9313	52.3591	22.0909	50.5385			8.51667	21.518	53.0914	21.6841	55.7974
8.53333	53.859	21.9411	21.6629	52.3121		17.0667	21.1012	50.6127	21.9465	54.8483			8.53333	21.4946	53.2028	21.6315	55.9344
8.55	52.6518	21.9002	21.5909	54.48		17.1	21.1981	54.4396	22.0429	55.1084			8.55	21.5881	52.6085	21.6812	55.7603
8.56667	51.7626	21.9119	21.7351	52.1393		17.1333	21.1611	51.6531	21.9706	50.0924			8.56667	21.5647	52.4597	21.7352	55.5281
8.58333	51.0986	21.9089	21.6629	52.9439		17.1667	21.1012	51.9504	21.8744	57.5608			8.58333	21.5881	52.5342	21.6753	55.621
8.6	51.3238	21.8958	21.3744	56.1521		17.2	21.2709	55.48	21.8503	54.8111			8.6	21.6115	52.5342	21.6563	55.6721
8.61667	54.4348	21.9367	21.3262	53.5414		17.2333	21.295	51.2073	22.1629	55.1827			8.61667	21.5881	52.6456	21.6534	55.6094
8.63333	54.7668	21.9629	21.8071	55.7806		17.2667	21.3434	52.0989	22.0188	50.2783			8.63333	21.5647	52.6456	21.6753	55.614
8.65	52.8236	21.9002	21.8071	52.2412		17.3	20.9798	54.4025	21.9225	58.118			8.65	21.5881	52.7198	21.6593	55.6187
8.66667	51.5537	21.9031	21.6389	52.0648		17.3333	20.9555	50.687	21.9225	53.5851			8.66667	21.5414	52.5342	21.6432	55.7533
8.68333	50.6645	21.8476	21.7351	55.3345		17.3667	21.1497	53.4366	21.9465	52.3962			8.68333	21.5647	52.8312	21.6476	55.6512
8.7	51.8369	21.8155	21.6389	51.9777		17.4	20.8099	52.9905	21.9225	58.1245			8.7	21.5414	52.3112	21.6958	54.9199
8.71667	54.8759	21.8447	21.4948	53.1423		17.4333	21.077	51.3187	21.8744	52.2474			8.71667	21.5647	52.5342	21.7075	55.4353
8.73333	53.7453	21.8257	21.2709	53.0956		17.4667	21.2223	55.0713	22.1389	55.1084			8.73333	21.5414	52.3854	21.6359	55.5792
8.75	52.74	21.8652	21.9508	54.8887		17.5	20.8585	51.3929	22.0909	53.6594			8.75	21.5414	52.3854	21.6972	55.0266
8.76667	51.5862	21.8097	21.7591	52.1636		17.5333	21.2709	52.4333	21.9948	51.9875			8.76667	21.5414	52.8686	21.6651	55.4631
8.78333	50.6506	21.7907	21.5909	54.5171		17.5667	21.0527	54.6626	21.8984	58.3844			8.78333	21.518	52.7941	21.6534	55.5351
8.8	52.5775	21.7396	21.7831	53.254		17.6	21.0041	50.7612	22.1629	51.4672			8.8	21.5414	52.7941	21.6578	55.1033
8.81667	54.4255	21.7308	21.6389	51.9777		17.6333	21.295	53.548	21.8503	54.7369			8.81667	21.5647	52.5713	21.6929	55.6303
8.83333	52.343	21.4561	21.5429	55.2974		17.6667	21.3192	55.1827	22.0883	53.9567			8.83333	21.5647	52.7198	21.6724	55.1079
8.85	51.8717	21.4269	21.7831	51.0247		17.7	21.3192	50.6499	22.0909	53.4738			8.85	21.5647	52.4597	21.6505	55.8021
8.86667	51.563	21.5394	21.5909	52.9068		17.7333	21.295	51.616	22.1149	56.5947			8.86667	21.5881	52.8686	21.6929	55.4097
8.88333	50.9686	21.6213	21.3984	56.3377		17.7667	21.2465	54.4025	22.1389	50.1298			8.88333	21.5414	52.6085	21.6739	55.5328
8.9	52.2385	21.6929	21.6389	53.4396		17.8	21.2223	50.5756	21.9948	57.8207			8.9	21.5414	52.757	21.6753	55.4469
8.91667	55.4122	21.7615	21.9269	53.0956		17.8333	21.1739	52.7306	22.0669	52.6561			8.91667	21.5414	52.98	21.668	55.1543
8.93333	53.8822	21.7381	21.6149	51.3962		17.8667	21.0881	53.1022	21.9465	52.2474			8.93333	21.5647	52.757	21.6958	54.834
8.95	52.5078	21.6651	21.6869	57.4153		17.9	20.8827	51.1328	21.9465	57.1955			8.95	21.5414	52.9429	21.6739	55.2983
8.96667	51.6163	21.7264	21.7591	52.6095		17.9333	21.1497	54.5884	21.9465	51.1328			8.96667	21.518	52.7198	21.6695	55.5815
8.98333	51.8299	21.7805	21.4948	51.8049		17.9667	21.2465	52.0247	21.8022	56.0746			8.98333	21.5414	52.7198	21.7089	55.1195
9	51.6767	21.7965	21.4706	54.3686		18	21.2223	50.5756	21.5127	52.842			9	21.4946	52.5713	21.6271	55.8207
9.01667	54.1841	21.8214	21.7109	52.2412		18.0333	21.1497	54.4025	22.0429	53.5851			9.01667	21.5647	52.98	21.6972	55.231
9.03333	53.5712	21.6344	21.6389	55.409		18.0667	21.0881	51.8387	21.9948	58.4153			9.03333	21.5414	52.9429	21.6607	55.2263
9.05	51.9832	21.4561	21.4465	53.3653		18.1	21.1012	52.6561	22.0669	50.4268			9.05	21.518	52.9429	21.6534	55.9135
9.06667	51.3308	21.4634	22.0468	51.4333		18.1333	21.2709	54.5513	21.9465	55.6659			9.06667	21.518	52.8312	21.6257	55.5328
9.08333	51.0383	21.5614	21.7109	52.6127		18.1667	21.3192	50.2041	22.1389	54.3282			9.08333	21.5414	52.8686	21.633	55.5746
9.1	53.527	21.6768	21.7351	57.8982		18.2	21.2465	52.7306	22.0188	49.6466			9.1	21.518	52.9429	21.6344	55.4585
9.11667	56.039	21.7834	21.7591	52.8355		18.2333	21.2465	55.9629	21.8503	58.0066			9.11667	21.4946	53.0914	21.6417	55.7162
9.13333	53.462	21.7279	21.5669	52.9472		18.2667	21.2465	51.8759	21.9948	52.7678			9.13333	21.518	52.7941	21.7118	55.0452
9.15	52.4753	21.7484	21.4781	55.7806		18.3	21.1012	49.4609	21.8984	52.0247			9.15	21.518	52.757	21.611	55.8114
9.16667	51.5049	21.8038	21.5669	53.2445		18.3333	21.077	53.8082	21.8984	58.824			9.16667	21.471	52.9429	21.6899	55.419
9.18333	50.9106	21.7965	21.8311	55.892		18.3667	21.0527	51.8016	21.9948	50.7241			9.18333	21.518	52.8686	21.6578	55.3958
9.2	51.2936	21.8126	21.8071	52.4609		18.4	21.1012	50.0553	21.9465	55.257			9.2	21.4946	53.0171	21.6038	55.8717
9.21667	54.6832	21.8666	21.5669	53.068		18.4333	21.1497	54.5138	21.9706	54.6998			9.21667	21.4946	52.9429	21.6914	55.744
9.23333	54.5393	21.7703	21.2709	52.91		18.4667	20.8342	52.842	21.9948	50.9843			9.23333	21.518	52.98	21.6154	55.9623
9.25	52.6982	21.7206	21.879	56.1893		18.5	21.0285	51.0585	21.9225	58.9353			9.25	21.5414	52.7941	21.6651	55.2751
9.26667	51.4515	21.6987	21.8311	52.0553		18.5333	21.1497	54.774	21.7781	52.0989			9.26667	21.5414	52.6827	21.6038	55.874
9.28333	51.2286	21.7411	21.5669	51.7306		18.5667	21.1981	51.2073	22.0909	53.9196			9.28333	21.518	52.9058	21.6023	55.6071
9.3	51.4329	21.7907	21.4401	53.9504		18.6	21.1497	52.0247	21.8465	52.4333			9.3	21.518	52.8312	21.6315	55.6697
9.31667	54.3675	21.8681	21.975	51.4705		18.6333	21.1254	55.703	22.2351	55.8144			9.31667	21.4946	52.7941	21.6841	55.1265
9.33333	53.5085	21.6943	21.7351	54.5543		18.6667	21.1981	52.136	22.2351	53.0277			9.33333	21.518	52.5342	21.6271	55.946
9.35	52.1039	21.5131	21.7351	53.0585		18.7	21.1497	50.4268	21.9948	52.8792			9.35	21.5414	52.7941	21.6286	55.8531
9.36667	51.5072	21.5994	21.5429	51.5819		18.7333	21.077	54.6255	22.0429	57.753			9.36667	21.518	52.6456	21.6286	54.1596
9.38333	51.1427	21.687	21.6389	57.341		18.7667	21.1497	51.2816	22.1629	50.6499			9.38333	21.518	52.7198	21.6972	55.2217
9.4	53.4574	21.7776	21.7831	52.9068		18.8	21.077	51.1699	21.8744	53.9938			9.4	21.471	53.0171	21.6344	55.3795
9.41667	55.2358	21.8199	21.5188	51.9163		18.8333	20.9555	55.0713	22.0429	58.0808			9.41667	21.518	52.7198	21.6008	55.6303
9.43333	53.202	21.7688	21.6149	54.5914		18.8667	21.0881	51.4301	22.0188	50.2412			9.43333	21.518	52.8686	21.611	55.6396
9.45	52.3244	21.7338	21.6869	52.0894		18.9	21.077	53.0648	21.8503	56.186			9.45	21.5414	52.9058	21.6359	55.5885
9.46667	51.7115	21.725	21.5429	53.4396		18.9333	21.1981	53.6223	21.9706	55.257			9.46667	21.5414	52.8312	21.6972	54.9199
9.48333	50.892	21.7557	21.6869	52.3621		18.9667	21.2709	50.2783	21.8744	51.0585			9.48333	21.4946	52.9058	21.6286	55.4863
9.5	52.2687	21.8447	21.7109	51.4948		19	21.1739	53.9196	21.8744	58.4895			9.5	21.4946	53.0543	21.6739	55.1915
9.51667	55.3936	21.9264	21.5188	54.9258		19.0333	21.1497	53.1022	21.8022	51.8016			9.51667	21.471	53.0914	21.6695	55.4562
9.53333	53.8939	21.8914	21.7591	53.4301		19.0667	21.1739	49.5352	21.9948	53.6223			9.53333	21.518	52.9058	21.6052	54.2501
9.55	52.8956	21.8082	21.5429	52.9472		19.1	21.1739	52.8049	22.0669	56.4833			9.55	21.5414	52.757	21.6461	55.5305
9.56667	51.9599	21.9089	21.5429	57.7126		19.1333	21.1368	52.842	22.0429	49.9068			9.56667	21.4946	52.9429	21.6666	55.5746
9.58333	51.6279	21.8987	21.7351	52.4268		19.1667	21.0041	50.7241	21.8022	57.4491			9.58333	21.518	52.5713	21.6461	55.9553
9.6	51.1125	21.8798	21.5188	53.5786		19.2	21.1739	54.5138	22.0429	54.0309			9.6	21.471	52.7941	21.6198	55.9251
9.61667	52.4545	21.8973	21.7351	55.4833		19.2333	21.1368	51.5786	21.9465	51.7274			9.61667	21.518	52.6827	21.6213	55.9019
9.63333	55.2311	21.887	21.6869	52.0894		19.2667	21.077	51.4301	21.6815	57.7093			9.63333	21.518	52.9429	21.6651	55.621
9.65	52.7911	21.5394	21.6149	53.8854		19.3	21.1254	55.3686	21.9706	53.325			9.65	21.4946	52.8312	21.6271	55.6976
9.66667	51.9599	21.4386	21.7109	52.4366		19.3333	20.9313	51.0585	22.3311	54.9971			9.66667	21.4946	53.1656	21.6242	55.5513
9.68333	51.4794	21.5278	21.6149	51.7178		19.3667	21.1739	53.2878	21.9706	51.5786			9.68333	21.518	52.8312	21.6242	55.6721
9.7	50.8874	21.6096	21.5669	55.2974		19.4	21.0285	53.1022	21.9948	57.9757			9.7	21.471	53.0171	21.6096	55.8346
9.71667	52.0992	21.6914	21.3851	51.3217		19.4333	21.1981	51.1699	22.0909	51.8387			9.71667	21.4946	52.757	21.6461	55.693
9.73333	55.2311	21.7834	21.879	54.9629		19.4667	21.3192	54.2911	21.8984	52.9163			9.73333	21.4946	52.8312	21.6593	55.0661
9.75	53.5549	21.7367	21.7831	52.1298		19.5	21.3676	53.548	21.9948	57.1955			9.75	21.518	52.6085	21.6271	55.4863
9.76667	52.3569	21.649	21.5669	53.1797		19.5333	21.3192	50.5014	22.0669	50.5756			9.76667	21.4946	53.0543	21.6286	55.9623
9.78333	51.5885	21.7323	21.7591	54.1084		19.5667	21.1981	54.2169	21.8984	53.4738			9.78333	21.4477	52.98	21.6125	55.9553
9.8	50.892	21.7951	21.7591	52.1636		19.6	20.8099	51.8759	21.6574	54.5513			9.8	21.4946	52.8686	21.5599	55.9483
9.81667	52.4127	21.833	21.5188	55.7431		19.6333	21.1497	51.2445	22.1389	51.2445			9.81667	21.518	52.7941	21.6038	55.9669
9.83333	55.4656	21.9279	21.4225	53.616		19.6667	21.1981	55.1084	22.0429	57.2635			9.83333	21.4946	53.0914	21.6301	55.9808
9.85	54.2328	21.9264	21.7109	51.5447		19.7	21.0285	51.7274	21.9706	51.5043			9.85	21.4477	52.98	21.6169	55.7858
9.86667	53.0558	21.9513	21.5429	53.5138		19.7333	21.2223	52.3591	21.9948	54.068			9.86667	21.471	52.9058	21.6286	55.816
9.88333	51.7231	21.9571	21.7831	53.0214		19.7667	21.0527	54.6255	21.9948	56.186			9.88333	21.4477	52.8686	21.6271	54.0273
9.9	50.7689	21.9206	21.6389	56.3006		19.8	20.9798	51.2816	22.0429	50.0181			9.9	21.518	52.9429	21.6417	55.1683
9.91667	51.4051	21.9075	21.6149	53.8759		19.8333	21.2465	53.548	21.8503	57.3749			9.91667	21.4477	53.4258	21.6271	55.8601
9.93333	54.0935	21.9177	21.8071	56.3749		19.8667	21.2709	54.8111	22.1389	53.1765			9.93333	21.518	53.2773	21.6534	55.9762
9.95	53.0929	21.5745	21.7109	52.6837		19.9	21.295	51.0214	21.9948	51.616			9.95	21.4243	53.5001	21.6549	55.9367
9.96667	51.8949	21.4459	21.5909	53.8483		19.9333	21.2223	50.8355	21.8503	57.7901			9.96667	21.518	53.1656	21.6534	55.9135
9.98333	51.7533	21.5088	21.7591	51.9905		19.9667	21.1254	54.6998	22.0429	51.2816			9.98333	21.471	53.3516	21.6797	55.7905
10	50.964	21.6067	21.6629	52.8325		20	21.1368	51.3558	21.9225	54.0309			10	21.471	53.2402	21.6447	54.09
10.0167	51.4979	21.7118	21.4225	56.1147		20.0333	21.1497	52.9163	21.9465	55.48			10.0167	21.4946	53.1656	21.671	55.816
10.0333	54.5486	21.8097	21.3503	53.5043		20.0667	21.2465	53.4366	21.9465	50.1298			10.0333	21.4946	53.1285	21.6125	54.3546
10.05	55.1034	21.8666	21.855	55.4462		20.1	21.2465	49.7211	21.8262	57.4491			10.05	21.518	53.3144	21.6081	54.3709
10.0667	53.3901	21.9002	21.8311	52.5385		20.1333	21.2223	52.9534	22.2109	53.2136			10.0667	21.518	53.3144	21.6476	55.7115
10.0833	51.8578	21.906	21.6149	51.9534		20.1667	20.907	53.0648	21.8984	51.9875			10.0833	21.4946	53.0543	21.6622	55.7649
10.1	50.964	21.8914	21.6389	56.6722		20.2	21.077	50.4268	21.8503	58.0129			10.1	21.5414	53.3144	21.7118	54.0041
10.1167	50.697	21.8476	21.7351	52.6466		20.2333	21.2223	54.0309	22.0909	51.3558			10.1167	21.5647	53.3516	21.7294	54.1271
10.1333	53.7592	21.871	21.4948	53.0309		20.2667	21.2465	54.068	21.8503	54.254			10.1333	21.5414	53.5372	21.779	54.0064
10.15	54.5114	21.7659	21.5669	52.548		20.3	21.1981	50.0924	22.0188	55.9629			10.15	21.5647	53.4258	21.7469	54.3987
10.1667	52.4684	21.4152	21.7591	52.7211		20.3333	21.1497	52.1732	22.0669	50.0181			10.1667	21.6115	53.5743	21.7557	54.552
10.1833	54.5462	21.4547	21.6389	56.0776		20.3667	21.1739	54.3282	21.8744	57.9695			10.1833	21.6115	53.7231	21.7907	54.3384
10.2	55.923	21.424	21.7831	52.7241		20.4	21.1254	50.5014	22.1149	53.548			10.2	21.5881	53.686	21.7819	54.3546
10.2167	56.1435	21.1475	21.5909	51.0989		20.4333	21.1254	52.9905	21.8984	50.9472			10.2167	21.6348	53.7231	21.8111	54.4521
10.2333	55.0198	21.0914	21.5909	55.892		20.4667	21.1611	52.7678	21.6333	57.4862			10.2333	21.6582	53.7231	21.7703	55.2136
10.25	54.9084	21.0053	21.6629	52.2008		20.5	21.0041	50.9472	22.0188	53.2878			10.25	21.6582	53.7974	21.8082	54.6123
10.2667	54.9711	21.1423	21.5188	52.7707		20.5333	21.2223	54.6255	22.1629	57.7835			10.2667	21.6582	53.7231	21.817	54.4243
10.2833	55.3008	20.9497	21.7351	53.8854		20.5667	21.1368	53.0648	22.0429	49.9439			10.2833	21.6348	53.8716	21.8024	54.5357
10.3	75.8934	21.1197	21.6629	51.6436		20.6	21.0285	51.7274	21.9465	56.8548			10.3	21.7049	53.686	21.8549	54.2362
10.3167	85.3452	21.4284	21.6149	54.0342		20.6333	21.3434	54.8854	22.1389	54.9599			10.3167	21.6582	53.9833	21.8053	54.8375
10.3333	88.3006	21.5058	21.7351	51.842		20.6667	21.2709	51.0585	21.9948	51.0956			10.3333	21.6348	53.9459	21.7776	55.3251
10.35	90.5178	21.576	21.5669	52.981		20.7	21.2709	52.1732	21.8744	58.7497			10.35	21.7049	53.9459	21.7907	54.8538
10.3667	91.9642	21.6432	21.5669	56.7835		20.7333	21.1497	55.5171	21.8262	51.616			10.3667	21.6815	53.8716	21.8141	54.8956
10.3833	93.4245	21.7469	21.6629	52.4268		20.7667	21.0527	52.136	21.9948	55.2944			10.3833	21.7284	53.8345	21.8199	55.411
10.4	94.511	21.8462	21.5669	51.842		20.8	21.1497	50.6127	22.0429	55.1456			10.4	21.7284	53.686	21.8257	55.1602
10.4167	87.6509	21.9732	21.7351	55.186		20.8333	21.1739	54.6998	21.9948	49.7954			10.4167	21.7284	54.392	21.8447	54.9095
10.4333	88.7746	22.0709	21.6869	52.0151		20.8667	21.2465	51.3558	21.8262	57.635			10.4333	21.7284	54.2803	21.871	55.0256
10.45	89.5639	22.1526	21.5188	54.257		20.9	21.1497	51.7645	22.0188	52.5447			10.45	21.7518	53.9087	21.8695	55.1649
10.4667	90.1304	22.2182	21.3609	51.9534		20.9333	21.1497	55.0342	21.8503	52.2846			10.4667	21.7751	54.206	21.8622	54.9954
10.4833	90.6179	21.9508	21.9508	52.8355		20.9667	20.9798	51.1328	21.8984	57.0099			10.4833	21.7751	53.4629	21.8608	54.733
10.5	90.994	22.0368	21.5909	55.3345		21	21.1012	51.5414	21.9948	51.2073			10.5	21.7751	53.6117	21.8652	54.6843
10.5167	91.5141	22.0965	21.6629	53.0956		21.0333	21.0285	55.1084	21.8984	54.1797			10.5167	21.7518	53.3144	21.9031	54.1782
10.5333	91.86	22.1518	21.7109	52.1393		21.0667	21.1856	51.0585	21.9706	57.8578			10.5333	21.7751	53.3144	21.89	54.35
10.55	92.0016	22.213	21.6629	55.2974		21.1	21.1012	52.4333	21.9948	50.2041			10.55	21.7985	53.2028	21.8389	55.1765
10.5667	92.1618	22.2392	21.6629	52.3867		21.1333	21.1254	54.8854	21.9706	55.1827			10.5667	21.7985	53.3144	21.906	54.603
10.5833	92.3197	22.2392	21.4706	54.8516		21.1667	21.1012	50.9843	21.8709	52.9534			10.5833	21.8218	53.4258	21.8608	54.9141
10.6	92.5727	22.2872	21.7591	51.8792		21.2	21.1981	53.2136	22.3311	57.7835			10.6	21.8218	53.5372	21.8929	54.7029
10.6167	92.5635	22.277	21.6389	52.2008		21.2333	20.907	53.0277	22.0429	49.9068			10.6167	21.7985	53.4629	21.887	55.1695
10.6333	92.5519	22.2319	21.5429	56.3377		21.2667	21.0527	50.7241	21.8984	55.4057			10.6333	21.8218	53.5372	21.9089	54.6054
10.65	92.6215	22.2363	21.8071	53.1328		21.3	21.1981	54.3653	22.0429	57.5237			10.65	21.8452	53.4629	21.8973	54.9165
10.6667	92.7771	22.2639	21.5429	53.6902		21.3333	21.1125	51.8016	22.0188	50.0924			10.6667	21.8452	53.686	21.9221	54.4962
10.6833	92.8397	22.2174	21.6389	55.5947		21.3667	21.1254	52.1732	21.9465	55.1456			10.6833	21.8452	53.4629	21.8885	55.1486
10.7	92.8862	22.2188	21.6629	52.2008		21.4	21.1981	55.2944	21.9948	54.8111			10.7	21.8452	53.5372	21.9221	54.9513
10.7167	92.9651	22.2261	21.4948	54.0713		21.4333	21.3192	51.3187	21.9465	50.8729			10.7167	21.7985	54.3174	21.9046	55.8056
10.7333	92.9605	22.1766	21.6629	51.842		21.4667	21.3434	51.2073	21.9706	58.118			10.7333	21.8452	53.9459	21.9367	55.4853
10.75	93.1601	22.1766	21.6149	52.0894		21.5	21.295	55.4429	22.1389	51.7274			10.75	21.8685	53.6489	21.9367	55.0999
10.7667	93.0603	22.1198	21.5188	56.1147		21.5333	21.2465	53.3621	21.8984	52.5076			10.7667	21.8685	53.686	21.9381	55.0256
10.7833	93.0231	22.0848	21.7351	53.3558		21.5667	21.2709	49.6466	21.5368	56.706			10.7833	21.8452	53.8716	21.9352	54.8909
10.8	93.058	22.0207	21.5188	52.8696		21.6	21.1739	52.7678	22.0429	53.3621			10.8	21.8685	53.7231	22.0009	54.7261
10.8167	93.0255	22.0178	21.4706	56.9324		21.6333	21.0881	51.3187	21.6092	53.6223			10.8167	21.8685	53.7974	21.9848	54.9072
10.8333	93.0719	22.0047	21.4948	52.3621		21.6667	21.0041	50.2783	22.1869	54.2169			10.8333	21.8685	53.7602	22.0096	54.4939
10.85	93.0069	21.945	21.3851	52.687		21.7	21.1012	54.2911	21.9676	49.9068			10.85	21.8919	53.5372	22.0023	54.819
10.8667	93.181	22.2983	21.879	54.3315		21.7333	21.0395	51.8759	22.2831	57.8207			10.8667	21.8919	53.6117	22.03	54.3894
10.8833	93.1671	22.2634	21.879	51.4705		21.7667	21.1012	52.2103	21.9706	52.2103			10.8833	21.9152	53.686	22.0023	54.668
10.9	93.2971	22.2269	21.6389	52.5723		21.8	21.2709	54.5138	22.2831	58.2668			10.9	21.9152	53.6489	22.049	54.0807
10.9167	93.3946	22.189	21.6629	57.1551		21.8333	21.2465	50.687	22.2591	49.8696			10.9167	21.9385	53.686	22.0534	54.1248
10.9333	93.5316	22.1642	21.8071	52.7612		21.8667	21.2709	52.6935	21.9225	55.6659			10.9333	21.9152	53.8345	22.0855	54.0784
10.95	93.4643	22.154	21.5909	51.0618		21.9	20.9313	53.5109	22.1149	57.0404			10.95	21.9385	53.4629	22.0432	54.5938
10.9667	93.6616	22.0855	21.6869	55.7431		21.9333	20.9555	50.8729	22.1389	50.2412			10.9667	21.9385	53.5743	22.0257	54.083
10.9833	93.7777	22.1117	21.6629	52.2379		21.9667	21.2465	54.068	21.9225	56.706			10.9833	21.9621	53.6489	22.0198	54.422
11	93.9495	22.0942	21.5188	53.9228		22	21.1981	52.7306	21.5609	52.5819			11	21.8685	53.5001	22.0548	54.0203
11.0167	94.0214	22.084	21.6869	52.1022		22.0333	21.1739	50.1669	22.1149	52.9163			11.0167	21.9152	53.5372	22.03	54.4266
11.0333	94.1422	22.0607	21.5188	52.0924		22.0667	21.2465	54.1423	21.9706	56.1117			11.0333	21.9621	53.7231	22.0724	54.0366
11.05	94.2304	22.0432	21.454	55.892		22.1	20.9798	53.7336	21.9948	50.6499			11.05	21.9854	53.6117	22.0665	54.0992
11.0667	94.1979	22.0169	21.7109	55.7431		22.1333	21.0041	51.3187	21.8262	57.3749			11.0667	21.9621	53.7231	22.0942	55.9878
11.0833	94.3256	22.0257	21.9029	52.91		22.1667	21.2223	54.4767	22.1149	52.6561			11.0833	21.9854	53.686	22.0957	54.1526
11.1	94.4811	22.0053	21.5909	53.7645		22.2	21.295	51.8016	21.8744	52.2474			11.1	21.9621	53.6117	22.119	55.9321
11.1167	94.4625	22.0111	21.4401	52.4366		22.2333	21.1497	50.7983	21.9948	58.7868			11.1167	21.9621	53.7231	22.1307	54.141
11.1333	94.5136	21.9994	21.6869	56.4862		22.2667	21.1981	54.8854	22.0669	50.3526			11.1333	21.9854	53.5372	22.0636	54.5868
11.15	94.5206	21.979	21.6869	52.2041		22.3	20.9798	51.4672	22.0188	53.0648			11.15	21.9854	53.3887	22.0869	54.8282
11.1667	94.5926	22.0111	21.7831	55.5947		22.3333	21.1497	52.1732	21.8984	58.2293			11.1667	22.0087	53.3887	22.0942	54.5566
11.1833	94.6483	22.033	21.7591	53.4672		22.3667	20.9555	54.8854	22.0669	50.3897			11.1833	21.9854	53.5372	22.1161	54.1666
11.2	94.6994	21.9819	21.6869	51.7678		22.4	20.8585	51.5043	21.8984	54.8854			11.2	22.032	53.3887	22.0971	54.3778
11.2167	94.7551	21.9834	21.6869	56.0404		22.4333	21.1981	53.5851	22.0188	56.2602			11.2167	22.032	53.4629	22.065	54.9304
11.2333	94.7481	21.9994	21.7351	52.4981		22.4667	21.0041	52.5076	22.0188	50.1298			11.2333	22.032	53.6117	22.0898	54.3569
11.25	94.762	21.9804	21.5669	54.1827		22.5	21.1497	50.7612	21.9225	56.7806			11.25	22.0087	53.6117	22.0753	54.4452
11.2667	94.8851	21.9542	21.3851	52.8453		22.5333	21.1254	54.3282	22.0909	52.1732			11.2667	21.9854	53.7602	22.0942	54.2153
11.2833	94.9199	21.9863	21.975	54.0342		22.5667	21.1611	51.8387	21.8262	51.3558			11.2833	22.0554	53.5743	22.1598	54.3407
11.3	95.0128	21.9688	21.7109	52.9068		22.6	21.1012	51.9875	21.9225	58.7497			11.3	22.0554	53.7231	22.1176	54.2153
11.3167	95.0685	21.9586	21.5909	57.0066		22.6333	21.077	54.4767	22.0429	50.687			11.3167	22.0554	53.5372	22.1351	54.5938
11.3333	95.1915	21.9425	21.8071	53.5043		22.6667	20.9798	51.4672	21.8022	54.2911			11.3333	22.032	53.4629	22.1715	54.408
11.35	95.303	21.9483	21.5909	53.8387		22.7	21.1981	53.1765	22.0429	55.9629			11.35	22.0554	53.5001	22.1642	55.7742
11.3667	95.1683	21.9264	21.6149	56.7835		22.7333	20.8585	52.6561	21.9948	49.5723			11.3667	22.0554	53.6489	22.1642	54.2385
11.3833	95.2101	21.925	21.6869	52.5352		22.7667	21.1739	51.3558	21.9465	56.1489			11.3833	22.0554	53.5743	22.2109	55.6326
11.4	95.1683	21.9002	21.5909	52.6965		22.8	21.3434	55.0713	22.1869	53.8824			11.4	22.0087	54.0204	22.189	55.6512
11.4167	95.1915	21.8739	21.3744	51.6935		22.8333	20.8827	51.0585	21.8984	49.6095			11.4167	22.0087	54.0575	22.1919	54.155
11.4333	95.3123	21.8783	21.7591	53.616		22.8667	21.3192	52.7306	21.8503	57.635			11.4333	22.0787	53.6489	22.1365	54.4777
11.45	95.3401	21.8856	21.454	54.7402		22.9	21.3434	54.5884	22.0429	52.4705			11.45	22.0787	53.5372	22.2225	55.9832
11.4667	95.2983	21.8637	21.7351	51.7306		22.9333	21.3434	50.6499	21.9225	51.4301			11.4667	22.0787	53.6489	22.1978	55.8926
11.4833	95.31	21.8637	21.3851	53.1328		22.9667	21.3192	53.1022	21.9948	58.0437			11.4833	22.0787	53.7231	22.2502	55.5885
11.5	95.3448	21.8681	21.9508	55.409		23	20.907	52.7306	21.9948	50.687			11.5	22.0787	53.6117	22.2575	55.4887
11.5167	95.2333	21.8593	21.9269	52.5756		23.0333	21.0527	51.3558	21.8744	54.5884			11.5167	22.0787	53.5743	22.2225	55.6465
11.5333	95.2774	21.8666	21.7109	51.0618		23.0667	21.1981	54.5884	21.8503	55.5543			11.5333	22.1253	53.3887	22.1744	55.9414
11.55	95.1915	21.8754	21.7351	56.3749		23.1	21.1856	51.4672	21.8984	50.2412			11.55	22.0554	53.8345	22.1788	54.4173
11.5667	95.1846	21.8476	21.7351	52.6837		23.1333	21.1981	52.4333	21.8022	58.2668			11.5667	22.102	53.5001	22.2794	55.4701
11.5833	95.036	21.8579	21.5669	53.9971		23.1667	21.2709	54.774	22.0909	52.842			11.5833	22.0787	53.6489	22.243	55.4933
11.6	94.9617	21.8447	21.7591	52.4738		23.2	21.1981	50.5014	21.9706	51.9875			11.6	22.102	53.6489	22.2255	54.0319
11.6167	94.6715	21.9162	21.6629	52.7954		23.2333	21.295	53.0277	22.0188	58.9353			11.6167	22.102	53.4258	22.2604	55.5351
11.6333	94.2327	21.9513	21.4465	56.2264		23.2667	20.9313	53.325	22.0669	50.5385			11.6333	22.1253	53.6117	22.275	55.5722
11.65	93.3946	22.084	21.6629	53.7274		23.3	21.0041	51.0956	21.8984	53.7336			11.65	22.0087	53.3516	22.2532	55.1288
11.6667	91.7788	22.119	21.7591	56.1521		23.3333	21.2709	54.1423	21.6574	56.7431			11.6667	22.0554	53.4258	22.1059	55.6071
11.6833	90.2186	22.0942	21.6869	52.6837		23.3667	21.3192	54.3282	21.8984	51.9875			11.6833	22.032	53.2028	22.2138	55.1195
11.7	89.2482	22.0942	21.6629	54.6285		23.4	21.2709	50.2412	22.1149	58.0437			11.7	22.032	53.0543	22.2298	55.0383
11.7167	88.3799	22.0738	21.3368	51.7678		23.4333	21.1981	52.0618	22.1389	50.3526			11.7167	22.0087	53.2773	22.1686	55.2426
11.7333	87.7739	22.0665	21.9508	55.4462		23.4667	20.8827	53.4738	21.9706	54.2911			11.7333	21.9854	53.1285	22.2546	54.5925
11.75	87.4884	22.0286	21.6389	53.3187		23.5	20.9313	51.3558	22.1149	55.2944			11.75	22.0087	53.2028	22.1744	54.9245
11.7667	87.0055	22.065	21.8071	56.8207		23.5333	21.1739	55.0713	21.9948	49.6837			11.7667	22.0087	53.1656	22.189	54.7991
11.7833	94.7965	22.0344	21.7831	52.0924		23.5667	21.1981	51.3929	21.9706	56.8548			11.7833	22.0087	53.0914	22.1992	55.0777
11.8	94.6294	22.0505	21.6149	53.6255		23.6	21.2465	51.6902	21.9465	52.9163			11.8	21.9854	53.0914	22.0724	55.3795
11.8167	94.4646	22.0388	21.7591	52.7336		23.6333	21.2709	55.1827	22.0188	51.5786			11.8167	22.0087	53.0914	22.0724	55.6024
11.8333	94.1976	22.0344	21.6869	52.8325		23.6667	21.1981	51.2073	21.9465	57.753			11.8333	22.032	53.0543	22.0709	55.9274
11.85	94.0536	22.0242	21.5429	57.1551		23.7	21.1497	52.4333	21.9706	51.8759			11.85	22.0087	53.2402	22.1657	55.166
11.8667	93.9793	22.0198	21.7109	53.1699		23.7333	20.9798	53.6223	21.9225	52.0247			11.8667	21.8685	53.2028	22.0898	55.4306
11.8833	93.8818	22.033	21.5909	51.2474		23.7667	20.9798	50.91	21.9465	57.2635			11.8833	21.9854	52.9429	22.1248	55.6396
11.9	93.775	22.0373	21.4401	52.7707		23.8	21.1981	52.3962	22.0669	49.8696			11.9	21.9621	53.2402	22.1934	54.9709
11.9167	93.8168	22.0432	21.9029	53.6998		23.8333	21.1254	54.8111	21.9948	54.9228			11.9167	21.9854	53.2028	22.0942	55.5165
11.9333	93.71	22.0227	21.9029	53.616		23.8667	21.1497	51.1699	22.1629	54.8483			11.9333	22.0087	52.98	22.0709	55.4329
11.95	93.5127	22.0461	21.6389	52.5756		23.9	21.1012	52.2103	21.9465	50.1298			11.95	21.9854	53.1656	22.0782	55.3424
11.9667	93.4291	22.0096	21.6389	56.047		23.9333	20.9555	54.7369	21.8022	57.0776			11.9667	21.9385	52.9429	22.103	55.412
11.9833	93.4013	22.049	21.7831	52.687		23.9667	20.8342	51.1699	21.8262	55.1456			11.9833	21.9854	52.8686	22.1321	55.3238
12	93.2503	22.0432	21.6389	51.7306		24	21.1254	53.6965	22.2831	53.4738			12	21.9854	52.8686	22.0928	55.4678
12.0167	93.19	22.0271	21.4948	54.7773		24.0333	21.2465	55.6285	21.9948	51.3929			12.0167	21.9385	52.7941	22.154	55.296
12.0333	93.0855	22.0403	21.7109	52.3526		24.0667	21.3192	51.1328	21.9225	57.4928			12.0333	21.9621	52.8312	22.0767	55.4376
12.05	93.0484	22.03	21.6389	55.5204		24.1	21.2709	50.687	21.6815	51.3558			12.05	21.9385	53.0171	22.1176	55.2867
12.0667	92.995	22.0388	21.3984	52.1393		24.1333	21.2223	54.4025	22.1629	55.5914			12.0667	21.9152	52.8312	22.0053	55.7603
12.0833	92.981	22.0359	22.0229	52.4366		24.1667	21.077	50.5385	22.0429	53.5851			12.0833	21.9621	52.7198	22.0665	55.8601
12.1	92.9253	22.0388	21.6389	52.0924		24.2	21.1497	51.913	21.9465	51.8387			12.1	21.9854	52.8686	22.1642	55.3749
12.1167	92.7674	22.0359	21.6149	57.8611		24.2333	20.907	54.2169	21.9465	58.0871			12.1167	21.9621	53.2773	22.1876	55.4051
12.1333	92.6699	22.0271	21.855	53.8759		24.2667	20.8099	50.6499	22.1869	51.5786			12.1333	22.032	53.8716	22.154	55.8694
12.15	92.5771	22.0388	21.6149	52.8355		24.3	21.077	53.9938	21.9706	52.7306			12.15	22.032	53.4629	22.1628	55.6187
12.1667	92.5585	22.0665	21.454	54.703		24.3333	21.1739	53.1393	21.9225	58.0066			12.1667	22.0787	53.3516	22.1628	54.1039
12.1833	92.2753	22.0519	21.7831	53.3187		24.3667	21.2223	49.7582	22.0909	50.2412			12.1833	22.0554	53.2773	22.1642	54.3221
12.2	92.2311	22.0432	21.6149	55.8548		24.4	21.6574	54.4767	21.8503	55.1827			12.2	22.032	53.6117	22.1628	54.1132
12.2167	92.2706	22.0563	21.6629	52.0648		24.4333	22.1629	54.1797	22.1149	54.2169			12.2167	22.0554	53.6489	22.208	54.1526
12.2333	92.1847	22.0578	21.855	53.6626		24.4667	22.355	50.4642	21.9225	49.9439			12.2333	22.0554	53.5001	22.1803	55.9692
12.25	92.0129	22.0548	21.8071	52.0553		24.5	22.4508	52.7306	21.8744	58.6009			12.25	22.0787	53.1285	22.2138	54.3941
12.2667	92.0036	22.0578	21.7351	56.3749		24.5333	22.0429	53.8824	21.8022	53.5109			12.2667	22.0787	53.4258	22.154	54.4196
12.2833	92.0106	22.0738	21.6389	53.5043		24.5667	22.1629	50.7241	22.1389	55.0713			12.2833	22.0554	53.6117	22.2357	55.6024
12.3	92.0106	22.0855	21.7351	53.8016		24.6	22.3311	54.254	22.1149	53.0648			12.3	22.102	53.2773	22.1715	55.9205
12.3167	91.9061	22.0665	21.6629	55.2602		24.6333	21.9706	51.913	21.9225	52.0247			12.3167	22.0787	53.4629	22.2561	55.556
12.3333	91.8736	22.0724	21.7351	52.1265		24.6667	22.355	52.0989	21.9465	58.273			12.3333	22.0787	53.5372	22.1759	54.0366
12.35	91.8318	22.0607	21.5188	54.0713		24.7	22.1869	54.5513	22.0429	52.2846			12.35	22.102	53.8345	22.1978	55.6976
12.3667	91.8341	22.0782	21.4781	51.3591		24.7333	22.1149	50.8355	21.8984	51.616			12.3667	22.1253	53.6489	22.2284	55.7046
12.3833	91.8434	22.0665	21.8311	53.8759		24.7667	22.3071	54.3653	21.9948	57.2698			12.3833	22.0554	53.8345	22.2765	55.2356
12.4	91.8992	22.0826	21.7351	54.7402		24.8	22.4029	53.0277	22.0429	51.0214			12.4	22.102	53.5372	22.1876	55.9135
12.4167	91.7436	22.0986	21.6629	52.5723		24.8333	22.355	50.8355	21.8503	54.4025			12.4167	22.102	53.4629	22.2313	55.9089
12.4333	91.6345	22.0898	21.5909	55.5575		24.8667	22.355	54.8854	22.0429	56.3345			12.4333	22.102	53.6489	22.2123	55.9391
12.45	91.5486	22.0869	21.6629	51.1732		24.9	22.1629	53.2136	21.9465	50.4642			12.45	22.102	53.4258	22.224	55.6326
12.4667	91.5323	22.0855	21.6149	52.8325		24.9333	22.2351	50.0924	21.8503	57.0033			12.4667	22.102	53.6489	22.2153	55.7603
12.4833	91.4534	22.0636	21.4225	55.9662		24.9667	22.2591	54.2169	21.8709	53.8824			12.4833	22.1253	53.5001	22.2561	55.4399
12.5	91.4998	22.0855	21.3262	53.2816		25	21.8262	51.3558	22.1389	57.0404			12.5	22.1253	53.5372	22.2532	55.5351
12.5167	91.53	22.0738	21.879	55.6318		25.0333	22.2351	51.5786	21.9706	52.1732			12.5167	22.0787	53.9459	22.189	55.9994
12.5333	91.4116	22.0884	21.4948	53.5043		25.0667	22.3071	55.5171	22.1869	58.4524			12.5333	22.1253	53.686	22.2021	54.2385
12.55	91.5068	22.0578	21.879	55.8177		25.1	22.3071	50.7983	22.1869	50.0181			12.55	22.102	53.9833	22.243	55.9971
12.5667	91.5207	22.0913	21.8071	52.275		25.1333	22.2591	51.2816	21.9706	55.6285			12.5667	22.1253	53.5743	22.2386	55.7208
12.5833	91.5068	22.0636	21.6389	54.1827		25.1667	22.2351	55.3315	21.9434	52.0989			12.5833	22.1253	53.686	22.2502	54.0087
12.6	91.4766	22.1103	21.8071	52.7336		25.2	22.2831	51.0956	22.2109	54.254			12.6	22.0787	53.9087	22.259	55.5513
12.6167	91.4279	22.103	21.6629	52.1298		25.2333	22.355	52.0618	22.1149	54.8854			12.6167	22.1253	53.7602	22.2371	54.2339
12.6333	91.4673	22.1103	21.5909	57.118		25.2667	21.9948	53.2136	21.9706	50.687			12.6333	22.1253	53.7974	22.3071	55.6744
12.65	91.4673	22.0913	21.7831	53.3187		25.3	22.0188	50.91	21.9948	57.635			12.65	22.1253	53.7602	22.3027	55.4631
12.6667	91.4186	22.1074	21.6389	51.8049		25.3333	22.2591	54.3282	21.7056	53.2878			12.6667	22.102	53.9833	22.2532	54.1526
12.6833	91.4464	22.1044	21.6629	54.6659		25.3667	21.8262	51.4301	22.2351	56.6689			12.6833	22.1253	53.9833	22.259	54.3198
12.7	91.4464	22.1117	21.6389	52.0181		25.4	22.1389	51.3558	22.1149	50.5756			12.7	22.1487	53.9833	22.2575	54.4545
12.7167	91.4139	22.1132	21.6149	54.7773		25.4333	22.2831	55.4057	21.9706	54.8854			12.7167	22.1253	54.0575	22.2896	55.7301
12.7333	91.3907	22.1132	21.7351	51.0989		25.4667	22.379	50.8729	22.0429	58.9725			12.7333	22.102	54.0947	22.2852	54.0041
12.75	91.328	22.1001	21.5669	53.0585		25.5	22.4029	51.5043	22.1629	50.1669			12.75	22.1253	53.8345	22.2604	54.4962
12.7667	91.3327	22.1278	21.3262	55.5947		25.5333	22.0909	54.254	21.9225	54.5138			12.7667	22.102	53.9833	22.2706	55.9135
12.7833	91.3234	22.1292	21.8071	52.4366		25.5667	22.0429	50.5756	22.0429	55.48			12.7833	22.172	53.686	22.2357	54.2014
12.8	91.2445	22.1176	21.879	52.0277		25.6	22.3071	54.068	21.8984	50.2412			12.8	22.172	53.686	22.2473	55.7324
12.8167	91.1771	22.1234	21.6629	52.9439		25.6333	22.3071	52.5447	21.8503	58.0066			12.8167	22.1487	53.9087	22.3464	55.7812
12.8333	91.1377	22.1146	21.6149	57.2668		25.6667	22.3071	49.9068	22.0909	53.325			12.8333	22.102	53.686	22.3741	55.2913
12.85	91.212	22.1103	21.8071	53.3929		25.7	22.2831	54.2911	21.9465	50.687			12.85	22.1253	54.0575	22.3289	55.4469
12.8667	91.2445	22.1176	21.6149	53.9504		25.7333	22.2831	51.8759	21.8262	57.5671			12.8667	22.172	53.3516	22.2604	54.0575
12.8833	91.2654	22.1307	21.4948	56.2635		25.7667	22.3071	50.0553	22.1149	52.5819			12.8833	22.1487	53.5001	22.3697	54.9222
12.9	91.2537	22.1365	21.6149	52.8696		25.8	22.2109	54.6255	21.9225	50.7983			12.9	22.1253	53.6117	22.3537	55.2495
12.9167	91.1516	22.1365	21.6149	53.6255		25.8333	22.2831	51.8759	21.7781	57.5608			12.9167	22.102	53.5001	22.3508	55.2844
12.9333	91.1307	22.1001	21.7109	52.1765		25.8667	22.1869	50.6499	22.0669	55.6285			12.9333	22.102	53.7602	22.291	55.4979
12.95	91.0959	22.1015	21.6389	52.7211		25.9	22.2351	54.6255	22.1029	52.4333			12.95	22.1487	53.7974	22.3144	55.6047
12.9667	90.996	22.1015	21.6149	56.8578		25.9333	22.2109	52.5819	21.9465	52.2474			12.9667	22.1955	53.6117	22.3523	55.2217
12.9833	90.9543	22.1307	21.6629	52.8355		25.9667	22.2351	49.0523	22.0669	58.6755			12.9833	22.1487	53.7231	22.3289	55.5072
13	90.9357	22.103	21.4706	51.5076		26	22.2109	53.0277	22.1149	50.4642			13	22.172	53.2028	22.2852	55.8555
13.0167	90.938	22.1132	21.3262	54.8887		26.0333	21.7297	51.3929	21.9465	52.842			13.0167	22.1955	53.4629	22.2663	55.7998
13.0333	90.9612	22.1117	21.6389	52.5756		26.0667	22.1149	50.7612	22.0188	56.9291			13.0333	22.172	53.686	22.3435	55.4562
13.05	90.8985	22.1059	21.8311	56.0776		26.1	22.2591	54.5138	21.9225	49.6837			13.05	22.1487	53.7602	22.3668	55.3076
13.0667	90.9682	22.1234	21.7109	52.2041		26.1333	22.3311	50.2783	21.8984	55.6285			13.0667	22.1955	53.4258	22.3829	54.8804
13.0833	90.9496	22.1234	21.5909	53.1423		26.1667	22.4029	51.0585	22.0429	54.0309			13.0833	22.1955	53.8345	22.3202	55.686
13.1	91.0146	22.1161	21.2709	51.4705		26.2	22.355	54.9599	21.9706	49.6466			13.1	22.1955	53.4258	22.2575	55.809
13.1167	91.0541	22.1307	21.9989	53.2073		26.2333	22.2831	50.6499	21.8262	57.0033			13.1167	22.1955	53.7231	22.3552	55.4724
13.1333	90.8753	22.1132	21.7351	53.6626		26.2667	22.2351	51.7645	22.1149	53.1765			13.1333	22.0787	53.7974	22.3537	55.4144
13.15	90.9287	22.1015	21.6149	52.7707		26.3	22.1149	53.2507	22.0188	51.2816			13.15	22.2188	53.686	22.3683	55.2542
13.1667	90.873	22.0957	21.7109	53.3187		26.3333	22.1389	49.6837	21.8744	57.3069			13.1667	22.172	53.9833	22.3727	55.4422
13.1833	91.0262	22.119	21.6389	57.7868		26.3667	22.1869	52.8792	21.9465	51.2816			13.1833	22.172	53.9087	22.3727	55.2658
13.2	91.003	22.0986	21.8071	52.687		26.4	22.2591	53.4366	21.9706	54.1797			13.2	22.1487	53.8716	22.3552	55.8578
13.2167	90.9821	22.0855	21.5429	52.3992		26.4333	22.2591	49.3493	21.9948	55.9629			13.2167	22.172	53.9459	22.3144	55.6187
13.2333	90.8869	22.1132	21.7109	54.3315		26.4667	22.2831	52.9905	21.9948	50.5756			13.2333	22.2188	53.7974	22.3625	55.3865
13.25	90.9334	22.1146	21.6389	52.4981		26.5	22.2351	53.7336	21.8503	57.0099			13.25	22.172	54.0575	22.396	55.2658
13.2667	90.8823	22.1205	21.5429	55.7806		26.5333	22.2591	49.3493	21.7056	52.2103			13.2667	22.2188	53.9833	22.4076	55.2263
13.2833	90.8266	22.1074	21.4574	53.4672		26.5667	22.2351	52.7678	22.0909	53.8082			13.2833	22.2188	53.7602	22.3843	55.3354
13.3	90.9566	22.1307	21.8311	52.3621		26.6	22.1149	52.9534	21.7981	51.0956			13.3	22.2188	53.8716	22.4193	55.2101
13.3167	90.996	22.1044	21.7591	53.068		26.6333	22.2109	49.9068	22.1869	57.8207			13.3167	22.2188	53.7974	22.3727	55.2031
13.3333	90.8219	22.1015	21.6869	52.2783		26.6667	22.2351	53.1765	22.2109	50.8355			13.3333	22.1955	54.0204	22.3406	55.5792
13.35	90.7708	22.0811	21.4225	56.0404		26.7	22.2591	54.5138	21.9465	53.1022			13.35	22.2421	53.7231	22.4135	55.2402
13.3667	90.7151	22.0913	21.6149	51.7678		26.7333	22.3071	50.3897	22.0429	58.9353			13.3667	22.2188	53.8345	22.4251	55.1567
13.3833	90.8173	22.1176	21.9269	53.8854		26.7667	22.2591	51.1328	22.1389	50.5385			13.3833	22.2188	54.0204	22.4032	55.354
13.4	90.8103	22.1059	21.6629	52.4642		26.8	22.0188	53.1022	21.9465	54.2169			13.4	22.1955	53.8345	22.428	55.1985
13.4167	90.8498	22.1132	21.6149	57.5266		26.8333	21.9948	50.3897	21.9948	56.2974			13.4167	22.2188	54.0204	22.4178	55.0406
13.4333	90.8637	22.1117	21.7591	53.1699		26.8667	22.2591	53.325	22.0188	49.7211			13.4333	22.1955	54.0204	22.3785	55.5305
13.45	90.9868	22.1161	21.5669	51.842		26.9	21.8984	51.9504	21.8744	57.1147			13.45	22.2421	54.0575	22.3814	55.2751
13.4667	90.9705	22.1132	21.4333	52.3621		26.9333	22.1389	50.9472	21.8984	52.842			13.4667	22.172	53.9087	22.3872	55.0847
13.4833	90.9055	22.1248	21.9029	52.5109		26.9667	22.3071	54.5884	21.9465	51.1699			13.4833	22.172	54.206	22.3814	55.3494
13.5	90.8776	22.119	21.8071	52.5851		27	22.0669	51.3558	21.9225	57.8207			13.5	22.1487	53.8345	22.4178	54.899
13.5167	90.7639	22.0738	21.6629	52.981		27.0333	22.379	50.5385	22.0429	50.6499			13.5167	22.1955	53.6117	22.4062	54.95
13.5333	90.7848	22.1074	21.4948	56.7835		27.0667	22.355	53.7336	21.8984	53.1022			13.5333	22.2188	53.5372	22.4266	55.087
13.55	90.7499	22.1015	21.5669	52.4268		27.1	22.1629	50.5385	21.8503	57.2264			13.55	22.1955	53.4629	22.3799	55.3633
13.5667	90.7337	22.103	21.6629	52.5109		27.1333	22.4029	52.9163	21.9706	50.4642			13.5667	22.172	53.8716	22.4149	54.9686
13.5833	90.8103	22.1059	21.6869	54.3315		27.1667	22.4269	53.4738	22.0188	55.8144			13.5833	22.2654	53.4258	22.4382	54.7574
13.6	90.7105	22.0884	21.7591	52.3493		27.2	22.4269	49.3493	22.1869	53.548			13.6	22.2188	53.6489	22.412	55.1427
13.6167	90.8289	22.0826	21.5669	55.1489		27.2333	22.379	52.9905	21.9225	51.0214			13.6167	22.0787	54.1318	22.4455	54.7945
13.6333	90.7616	22.1132	21.7591	51.3962		27.2667	21.9948	52.5076	21.7781	58.118			13.6333	22.2421	53.8345	22.4236	55.1009
13.65	90.7337	22.0971	21.6629	53.1699		27.3	22.2351	51.2816	21.7781	53.1765			13.65	22.1487	53.8345	22.3625	54.8409
13.6667	90.8382	22.0957	21.5429	57.6755		27.3333	22.379	54.7369	22.2591	56.2602			13.6667	22.1487	53.686	22.3406	54.8456
13.6833	90.8382	22.1015	21.7831	52.4642		27.3667	22.1869	50.3154	22.0429	49.9439			13.6833	22.1487	53.7974	22.3435	54.9431
13.7	90.7035	22.103	21.5669	51.2474		27.4	22.3071	51.3929	22.0188	56.3345			13.7	22.1253	53.6489	22.3493	54.7736
13.7167	90.6803	22.0942	21.6149	54.1084		27.4333	22.379	55.257	22.1629	54.2911			13.7167	22.0787	53.7602	22.3727	54.6413
13.7333	90.6687	22.0898	21.7591	52.6466		27.4667	22.4029	51.0956	21.9948	49.5723			13.7333	22.102	53.4629	22.3391	54.7039
13.75	90.7453	22.1074	21.5909	54.7773		27.5	22.3311	50.2041	21.8984	57.5237			13.75	22.0787	53.8716	22.2561	54.9175
13.7667	90.5805	22.0796	21.7591	53.9504		27.5333	22.2351	54.0309	22.3	57.1147			13.7667	22.0787	53.8345	22.3493	54.6041
13.7833	90.5131	22.0767	21.6389	53.2445		27.5667	21.9225	50.8355	21.8744	50.2041			13.7833	22.0787	53.5372	22.3289	54.4811
13.8	90.6919	22.0709	21.6149	56.0404		27.6	22.2831	53.1393	21.8744	56.409			13.8	22.0787	53.5001	22.3115	54.6877
13.8167	90.5271	22.0884	21.6629	52.5352		27.6333	22.4269	52.0247	21.9434	53.6594			13.8167	22.102	53.2773	22.3348	54.3905
13.8333	90.606	22.0548	21.5188	52.9196		27.6667	22.3311	49.2379	22.1629	55.7402			13.8333	22.0787	53.3887	22.2896	54.6111
13.85	90.541	22.0709	21.2465	51.5447		27.7	22.2831	53.8453	22.0909	54.6626			13.85	22.0787	53.4258	22.3377	54.5623
13.8667	90.6478	22.0665	21.3984	52.8082		27.7333	21.8262	51.2445	21.8984	52.4705			13.8667	22.0787	53.2773	22.3115	54.6552
13.8833	90.7987	22.084	21.9269	51.3591		27.7667	22.2351	51.6531	21.7056	58.6755			13.8833	22.0554	53.4258	22.291	54.5136
13.9	90.7012	22.0753	21.879	55.4833		27.8	22.1149	54.4767	22.2109	58.273			13.9	22.0787	53.1285	22.2794	54.7272
13.9167	90.7035	22.0694	21.8071	52.2008		27.8333	21.8022	50.3526	21.9225	52.842			13.9167	22.0554	53.3887	22.3042	54.5507
13.9333	90.7801	22.1088	21.6149	55.2974		27.8667	22.5468	50.7241	22.3071	57.6722			13.9333	22.0554	53.4258	22.2794	54.6204
13.95	90.7244	22.1176	21.8311	51.9163		27.9	22.5946	50.4642	22.2351	50.9472			13.95	22.0554	53.3887	22.2648	54.7156
13.9667	90.6501	22.0694	21.6389	52.5014		27.9333	22.5946	51.1945	22.1149	55.48			13.9667	22.0787	53.3887	22.2663	54.7272
13.9833	90.6664	22.0898	21.6629	57.6009		27.9667	22.6903	49.8325	21.9465	53.2507			13.9833	22.0554	53.4629	22.2838	54.6134
14	90.7035	22.0782	21.6869	52.5385		28	22.6425	49.3493	22.2109	51.3187			14	22.032	53.5372	22.2342	54.7295
14.0167	90.7198	22.0884	21.5188	53.5043		28.0333	22.4029	50.9343	22.0669	57.7835			14.0167	22.0787	53.2402	22.2619	54.7504
14.0333	90.7662	22.0898	21.6149	56.8207		28.0667	22.5229	52.0247	22.1629	50.5385			14.0333	22.032	53.3144	22.2561	54.6297
14.05	90.736	22.0986	21.7351	52.9068		28.1	21.9948	51.0214	22.0669	53.6594			14.05	22.0554	53.5372	22.1934	54.8781
14.0667	90.8568	22.1161	21.4948	52.1022		28.1333	22.4269	51.8016	22.1869	55.2944			14.0667	22.032	53.3516	22.2225	54.9384
14.0833	90.8382	22.1132	21.7351	53.8854		28.1667	22.4269	54.2169	22.0909	49.3493			14.0833	22.0554	53.3887	22.2182	54.7759
14.1	90.8312	22.1146	21.7109	51.9777		28.2	22.3311	51.0214	21.9948	55.7773			14.1	22.102	53.3144	22.275	54.82
14.1167	90.8405	22.1248	21.5429	55.3345		28.2333	22.6425	54.3282	22.0642	52.9163			14.1167	22.1253	53.4258	22.3333	54.8061
14.1333	90.7151	22.0913	21.3744	52.1765		28.2667	22.3311	53.4366	22.1029	52.4705			14.1333	22.1253	53.3516	22.294	55.1451
14.15	90.6548	22.1074	21.7351	54.2198		28.3	22.5229	51.5043	21.8744	54.774			14.15	22.102	53.3887	22.2983	55.1288
14.1667	90.7058	22.1219	21.6869	52.2783		28.3333	22.6903	55.5171	22.2591	53.2507			14.1667	22.1253	53.5743	22.294	55.5746
14.1833	90.5712	22.0898	21.7109	56.9324		28.3667	22.7383	52.6935	22.2831	55.6285			14.1833	22.1253	53.6489	22.3217	55.0266
14.2	90.606	22.1015	21.8311	53.8387		28.4	22.6903	50.6127	22.1149	50.0924			14.2	22.1487	53.5372	22.3144	55.0592
14.2167	90.404	22.084	21.6389	51.2846		28.4333	22.5707	54.5513	22.0429	56.892			14.2167	22.1253	53.7231	22.2779	55.3122
14.2333	90.3715	22.1059	21.6389	56.2635		28.4667	22.5229	52.2103	21.9465	54.6998			14.2333	22.1487	53.5001	22.3129	55.2217
14.25	90.4342	22.0753	21.7351	52.6837		28.5	22.5229	50.8729	21.8744	51.8759			14.25	22.1253	53.5743	22.3275	54.8061
14.2667	90.5248	22.0811	21.5669	52.9196		28.5333	22.4508	54.774	22.355	53.4738			14.2667	22.1487	53.6489	22.3508	54.9245
14.2833	90.3599	22.0738	21.7831	52.8824		28.5667	22.5229	52.6935	22.2831	55.1084			14.2833	22.1253	53.6117	22.3027	55.4794
14.3	90.404	22.0665	21.6629	52.275		28.6	22.4989	51.3187	22.2591	49.2008			14.3	22.1253	53.5743	22.3012	55.6419
14.3167	90.4667	22.0986	21.5188	55.9662		28.6333	22.379	54.8111	22.0669	56.7806			14.3167	22.1253	53.5001	22.3144	55.4863
14.3333	90.4249	22.0971	21.3022	51.0247		28.6667	22.4269	53.0648	21.6815	53.2507			14.3333	22.1253	53.8345	22.3639	54.9431
14.35	90.5828	22.0928	21.855	52.3992		28.7	22.4269	50.7983	22.2591	53.6965			14.35	22.1253	53.9087	22.3464	55.0638
14.3667	90.5619	22.0826	21.4401	53.7274		28.7333	22.4269	54.774	22.3311	53.9567			14.3667	22.102	53.6489	22.3042	55.0313
14.3833	90.6687	22.1176	21.9989	56.0404		28.7667	22.0188	52.4705	22.0669	49.7582			14.3833	22.1487	53.5743	22.345	54.9872
14.4	90.6687	22.1132	21.7591	52.6466		28.8	22.3071	52.9534	21.9465	57.2264			14.4	22.1253	53.6117	22.3319	55.2147
14.4167	90.6083	22.1015	21.6389	55.409		28.8333	22.4989	56.2231	21.6815	53.9938			14.4167	22.1487	53.6117	22.3625	55.2867
14.4333	90.5642	22.1044	21.6389	52.0277		28.8667	22.5468	51.9504	22.379	51.4301			14.4333	22.1487	53.7974	22.3523	55.0104
14.45	90.5131	22.0942	21.7351	52.6127		28.9	22.5229	53.0277	22.1149	57.0404			14.45	22.172	53.9087	22.3319	55.6674
14.4667	90.4969	22.1074	21.5669	57.5638		28.9333	22.3071	54.6998	22.1869	50.5385			14.4667	22.1487	53.7974	22.3508	55.3865
14.4833	90.5294	22.1074	21.6869	52.91		28.9667	22.1149	51.2445	22.0188	54.7369			14.4833	22.172	53.8345	22.3654	55.3633
14.5	90.3785	22.1001	21.6389	52.2878		29	22.4269	54.5884	22.1389	53.3621			14.5	22.1253	54.3548	22.3071	55.8299
14.5167	90.4737	22.1074	21.6869	55.2974		29.0333	22.2591	53.2507	22.1149	49.9068			14.5167	22.172	54.0575	22.3246	55.8624
14.5333	90.418	22.0971	21.6869	52.2008		29.0667	22.4508	51.8759	22.0188	57.2264			14.5333	22.172	54.0575	22.3683	55.3563
14.55	90.2508	22.0753	21.6149	53.5138		29.1	22.4989	55.7773	22.1869	51.2073			14.55	22.1487	53.7974	22.3712	55.0824
14.5667	90.1533	22.0636	21.7351	53.3282		29.1333	22.1149	52.136	21.9706	51.8759			14.5667	22.172	54.0204	22.3493	55.3888
14.5833	90.3878	22.0709	21.6629	52.7582		29.1667	22.475	53.5851	22.0188	57.0033			14.5833	22.1955	54.1689	22.3421	55.4747
14.6	90.4435	22.0811	21.5429	56.3377		29.2	22.3311	55.3686	22.0669	49.8325			14.6	22.1955	54.3174	22.3406	55.614
14.6167	90.4296	22.0884	21.7109	53.0956		29.2333	22.3071	51.7274	21.9706	55.5171			14.6167	22.172	54.0947	22.3566	55.3192
14.6333	90.5666	22.0811	21.5669	51.3217		29.2667	22.4989	54.8483	22.0669	53.2136			14.6333	22.172	54.0204	22.3479	55.4724
14.65	90.5387	22.0898	21.4948	55.2602		29.3	22.5707	54.068	22.0188	50.0553			14.65	22.1487	54.0575	22.3668	55.5699
14.6667	90.3994	22.0636	21.5669	52.3493		29.3333	22.5946	51.2816	21.9465	58.3039			14.6667	22.172	53.9087	22.377	55.3749
14.6833	90.3042	22.0709	21.6869	55.0375		29.3667	22.5468	55.0342	22.1149	50.8355			14.6833	22.1955	53.8345	22.2983	55.8694
14.7	90.3715	22.0738	21.7351	53.2816		29.4	22.0909	53.0648	21.9706	51.5043			14.7	22.172	53.9459	22.3552	55.3656
14.7167	90.3112	22.0767	21.6149	52.9472		29.4333	22.379	53.3621	21.9465	56.5204			14.7167	22.172	53.7231	22.3756	55.4329
14.7333	90.3553	22.0694	21.4465	56.5979		29.4667	22.4508	55.5171	22.0429	50.1669			14.7333	22.1253	54.1318	22.3697	55.3958
14.75	90.4853	22.0607	21.6149	52.8696		29.5	22.4989	51.4672	21.9948	56.0001			14.75	22.172	54.0575	22.3523	55.2588
14.7667	90.5364	22.1015	21.6149	53.6255		29.5333	22.4989	53.5109	22.1629	51.5414			14.7667	22.1955	53.6489	22.3639	55.4585
14.7833	90.5108	22.0811	21.7831	51.9534		29.5667	22.5229	55.5914	22.0669	51.6902			14.7833	22.1487	53.6489	22.3872	55.3563
14.8	90.4667	22.0957	21.6389	52.0181		29.6	22.4029	51.3187	22.0909	57.635			14.8	22.1487	53.8716	22.3974	55.3494
14.8167	90.3878	22.0782	21.5909	57.118		29.6333	22.4269	53.325	22.1149	50.0181			14.8167	22.2188	53.5743	22.3858	55.217
14.8333	90.5456	22.1103	21.7109	53.1328		29.6667	22.3311	55.7402	21.9706	54.5138			14.8333	22.1487	53.8345	22.3683	55.2008
14.85	90.5642	22.1219	21.5429	51.0989		29.7	22.4029	51.7645	21.9192	51.9504			14.85	22.172	53.8716	22.3945	55.0638
14.8667	90.4528	22.0767	21.6389	55.4462		29.7333	22.355	53.9938	22.355	54.254			14.8667	22.172	53.8345	22.396	55.0986
14.8833	90.3112	22.084	21.7109	52.2008		29.7667	22.0429	54.1797	21.5368	50.2412			14.8833	22.2188	53.686	22.4091	55.2797
14.9	90.216	22.0767	21.5188	54.2944		29.8	22.1389	51.913	22.3311	56.0746			14.9	22.1955	54.1318	22.4178	55.152
14.9167	90.3042	22.0942	21.7591	52.9567		29.8333	22.4269	55.5171	22.0883	50.5385			14.9167	22.2188	54.0575	22.3741	55.282
14.9333	90.2972	22.0782	21.6869	51.5319		29.8667	21.8744	53.3992	22.1029	56.186			14.9333	22.1955	53.9087	22.4003	55.3192
14.95	90.2926	22.068	21.4465	55.7431		29.9	22.2591	52.842	22.2831	51.5786			14.95	22.1955	54.2432	22.412	55.2936
14.9667	90.281	22.0796	21.7831	51.2846		29.9333	22.3071	55.7402	22.1149	51.0956			14.9667	22.172	54.3174	22.4105	55.5421
14.9833	90.2067	22.0621	21.4948	53.0956		29.9667	22.1869	52.0247	22.1389	58.6009			14.9833	22.1955	54.0204	22.3814	55.3935
15	90.2763	22.0869	21.3262	55.1117		30	22.4508	54.2911	22.1869	50.3154			15	22.2421	53.9833	22.4251	55.2147
15.0167	90.3506	22.0767	21.7831	51.4705		30.0333	22.4989	56.8177	22.0188	52.0989			15.0167	22.2188	53.9833	22.4032	55.1009
15.0333	90.4458	22.0898	21.8071	55.409		30.0667	22.5946	52.5447	22.0188	57.3006			15.0333	22.2421	53.7231	22.4324	55.2333
15.05	90.4644	22.0738	21.7351	52.6466		30.1	22.4989	53.1765	22.2109	49.3867			15.05	22.2188	53.9459	22.4251	55.217
15.0667	90.4528	22.1044	21.5669	55.5575		30.1333	22.4989	55.3686	21.9465	53.2136			15.0667	22.172	54.1318	22.4164	55.231
15.0833	90.4667	22.1117	21.7591	51.2474		30.1667	22.379	51.2073	22.1389	54.6998			15.0833	22.2188	53.9833	22.4266	55.2844
15.1	90.6107	22.1263	21.5909	52.9472		30.2	22.355	54.6998	22.0909	48.8292			15.1	22.2188	54.0575	22.4499	55.1125
15.1167	90.4621	22.103	21.4884	52.548		30.2333	22.355	55.1827	21.9948	55.0342			15.1167	22.2421	54.0575	22.4062	55.2681
15.1333	90.5781	22.1146	21.7591	56.1893		30.2667	22.4029	51.0956	22.1389	53.1022			15.1333	22.2188	53.9087	22.4178	55.159
15.15	90.541	22.0767	21.8071	52.1669		30.3	22.3071	54.5513	22.0669	48.6807			15.15	22.2654	53.9087	22.4251	55.296
15.1667	90.5967	22.1015	21.6149	51.7306		30.3333	22.2109	55.0713	21.9948	56.2602			15.1667	22.2654	53.8716	22.4207	55.0452
15.1833	90.5596	22.1001	21.7109	57.3781		30.3667	22.379	51.5043	22.1869	51.8016			15.1833	22.2421	53.9833	22.4426	55.0824
15.2	90.4992	22.1074	21.7591	52.6095		30.4	22.355	54.3282	22.0429	50.9472			15.2	22.172	54.3174	22.4295	55.1683
15.2167	90.4737	22.1074	21.5188	52.5851		30.4333	22.1869	55.8144	22.1389	57.5608			15.2167	22.1955	54.206	22.4309	55.1288
15.2333	90.5108	22.0971	21.5429	53.1052		30.4667	22.1629	52.136	22.0909	49.6837			15.2333	22.2188	53.9833	22.463	55.1474
15.25	90.4946	22.1438	21.6629	52.1669		30.5	22.3311	55.9258	21.9706	53.8082			15.25	22.1955	54.1689	22.4324	55.1149
15.2667	90.5317	22.1234	21.6389	56.3749		30.5333	22.355	53.1022	21.9917	52.8792			15.2667	22.2421	53.8345	22.4542	55.2193
15.2833	90.5155	22.1234	21.7109	53.1699		30.5667	22.379	51.5786	22.379	55.8516			15.2833	22.2421	53.9833	22.4368	55.3958
15.3	90.4017	22.1088	21.5669	52.6223		30.6	22.2591	55.6285	22.1149	49.1636			15.3	22.2654	54.3548	22.4572	55.3494
15.3167	90.2972	22.084	21.7591	54.703		30.6333	22.2831	53.2507	21.9706	55.9258			15.3167	22.1955	54.2803	22.4411	55.4004
15.3333	90.3762	22.084	21.6869	52.0894		30.6667	22.355	51.9875	22.2351	53.6223			15.3333	22.2421	54.2432	22.4528	55.2983
15.35	90.4064	22.119	21.5909	53.5884		30.7	22.3071	55.8887	22.0909	49.4238			15.35	22.172	54.3174	22.4484	55.2936
15.3667	90.3739	22.0767	21.8311	53.4025		30.7333	22.379	53.7707	21.9465	56.5204			15.3667	22.2421	53.9459	22.4499	55.289
15.3833	90.209	22.084	21.7109	51.9035		30.7667	22.4508	52.1732	21.9225	50.687			15.3833	22.2421	54.2432	22.4601	55.1845
15.4	90.209	22.0898	21.5669	55.3716		30.8	22.2109	55.9629	22.0429	51.6902			15.4	22.2654	53.9833	22.4484	55.3494
15.4167	90.216	22.0548	21.7109	51.5076		30.8333	22.0429	53.7707	22.0669	56.5204			15.4167	22.2421	53.9087	22.447	55.0684
15.4333	90.1812	22.0592	21.5669	53.1699		30.8667	22.3071	52.2846	22.1629	49.6095			15.4333	22.2654	54.0947	22.4499	55.1451
15.45	90.2485	22.084	21.4159	52.5109		30.9	22.355	55.9629	21.9465	54.9971			15.45	22.2421	54.0204	22.447	55.1729
15.4667	90.2578	22.0724	21.7351	55.8548		30.9333	21.9706	52.6935	22.1149	53.8824			15.4667	22.2188	53.9087	22.4586	55.0197
15.4833	90.3599	22.0796	21.7109	52.0553		30.9667	22.3071	54.254	22.0909	49.0894			15.4833	22.2421	53.9833	22.4484	54.964
15.5	90.3019	22.0665	21.8311	55.6689		31	22.4508	56.2974	21.9225	56.892			15.5	22.2421	53.7231	22.4688	55.0476
15.5167	90.2253	22.0476	21.855	53.7274		31.0333	22.4269	51.9875	22.1149	52.842			15.5167	22.2421	53.686	22.4615	54.9663
15.5333	90.2206	22.0665	21.6149	52.91		31.0667	22.355	53.9196	22.0429	48.7921			15.5333	22.2421	53.686	22.4586	55.0731
15.55	90.2856	22.0607	21.5669	57.7868		31.1	22.1149	55.1456	21.8262	55.7402			15.55	22.2654	53.6489	22.4644	54.8479
15.5667	90.2694	22.068	21.7591	52.4268		31.1333	22.2591	51.9504	21.8503	54.2911			15.5667	22.312	53.6489	22.4659	54.9802
15.5833	90.3971	22.0782	21.5909	53.1052		31.1667	22.2591	54.6998	21.9706	52.2474			15.5833	22.2887	53.8345	22.4703	55.0104
15.6	90.5503	22.0898	21.4642	53.0309		31.2	22.3311	55.5914	22.2831	52.2103			15.6	22.2654	54.0947	22.4513	55.0615
15.6167	90.4737	22.0738	21.4056	51.9163		31.2333	22.3071	51.4672	22.1869	55.7402			15.6167	22.2654	53.9833	22.4863	54.8409
15.6333	90.6176	22.0986	21.8311	53.1797		31.2667	22.355	54.5513	22.2351	48.9035			15.6333	22.2421	54.0947	22.4659	55.0684
15.65	90.548	22.0855	21.879	54.1827		31.3	22.1869	55.0713	22.0429	54.9228			15.65	22.1955	53.9087	22.4149	55.087
15.6667	90.469	22.0942	21.7831	52.0523		31.3333	22.2831	52.5076	22.1869	52.9905			15.6667	22.1253	53.7602	22.4105	54.7968
15.6833	90.3739	22.0957	21.5429	55.706		31.3667	22.2831	55.2198	22.0429	50.3897			15.6833	22.1955	53.7974	22.4193	54.7689
15.7	90.3692	22.0898	21.7831	51.9534		31.4	22.3311	54.3653	21.9948	58.5266			15.7	22.1253	53.9087	22.3595	55.1335
15.7167	90.3065	22.0826	21.6389	52.3121		31.4333	22.3311	51.7274	22.1389	50.9843			15.7167	22.1253	54.0575	22.4222	54.7179
15.7333	90.2276	22.0709	21.5909	56.0776		31.4667	22.2591	55.1827	21.9706	52.6935			15.7333	22.1955	53.6117	22.3071	55.1288
15.75	90.1626	22.0694	21.7351	53.3187		31.5	22.355	54.4767	21.5368	53.7336			15.75	22.172	53.7602	22.3741	54.69
15.7667	90.2508	22.0811	21.5669	51.1732		31.5333	22.2831	51.7274	22.1869	52.9534			15.7667	22.1487	53.6489	22.3523	54.8084
15.7833	90.2438	22.0694	21.6629	56.4491		31.5667	22.2351	55.9258	22.2831	54.774			15.7833	22.1253	53.7974	22.377	54.755
15.8	90.4203	22.0709	21.6389	52.4609		31.6	21.8744	53.0648	22.1389	49.4238			15.8	22.1487	53.5001	22.3785	54.7736
15.8167	90.4342	22.0884	21.5669	52.2507		31.6333	22.2591	53.2878	22.0669	56.8548			15.8167	22.1253	53.8716	22.3785	54.6134
15.8333	90.2856	22.1117	21.6149	54.2944		31.6667	22.2591	56.0746	22.2351	52.136			15.8333	22.1253	53.4629	22.3479	54.9431
15.85	90.3599	22.0942	21.6389	51.755		31.7	22.1389	52.4333	21.9706	51.0214			15.85	22.1253	53.9833	22.3275	54.7991
15.8667	90.3924	22.0782	21.5188	54.3315		31.7333	22.355	55.0342	22.0188	58.7126			15.8667	22.0787	53.3516	22.3727	54.567
15.8833	90.3274	22.068	21.7831	52.548		31.7667	22.4029	55.3315	22.1389	49.981			15.8833	22.1253	53.5743	22.3377	54.5879
15.9	90.4389	22.0884	21.6389	52.9068		31.8	22.4508	52.2846	21.9706	53.9567			15.9	22.1253	53.7602	22.3493	54.7574
15.9167	90.4156	22.1044	21.5909	57.3039		31.8333	22.355	55.6285	22.0909	54.3282			15.9167	22.0787	53.6489	22.3712	54.6923
15.9333	90.4435	22.1059	21.879	53.2073		31.8667	21.9225	53.2507	22.0429	49.5352			15.9333	22.032	53.6117	22.3595	54.7364
15.95	90.5224	22.0957	21.5909	52.7983		31.9	22.2351	53.1022	21.8984	56.6689			15.95	22.1253	53.4629	22.31	54.8502
15.9667	90.4853	22.0986	21.4056	54.4429		31.9333	22.355	56.5947	21.8984	51.6902			15.9667	22.1253	53.3516	22.2983	54.9036
15.9833	90.5015	22.1132	21.7109	53.9875		31.9667	22.379	54.3282	22.2351	57.5237			15.9833	22.0787	53.3887	22.3071	55.0034
16	90.6873	22.1234	21.855	55.7431		32	22.3311	51.2816	22.2109	49.981			16	22.0554	53.4258	22.294	54.9245
16.0167	90.6083	22.1248	21.6869	52.4609		32.0333	22.355	55.1456	22.0188	53.9196			16.0167	22.0554	53.3887	22.2896	54.827
16.0333	90.6153	22.1132	21.6149	54.8887		32.0667	21.9225	52.6561	22.1629	54.9228			16.0333	22.0554	53.4629	22.326	54.5484
16.05	90.6826	22.1278	21.7351	52.5851		32.1	22.2109	53.0277	22.0909	48.9406			16.05	22.0787	53.3887	22.2823	54.9988
16.0667	90.7662	22.1467	21.6149	52.3526		32.1333	22.2591	56.5204	22.0188	54.9971			16.0667	22.0087	53.7974	22.2998	54.8874
16.0833	90.7987	22.1496	21.5669	57.1922		32.1667	21.8984	53.0648	22.1869	53.0277			16.0833	22.0554	53.3144	22.2663	54.8595
16.1	90.6733	22.1321	21.6389	52.5385		32.2	22.3071	55.0342	22.0669	50.1669			16.1	22.0554	53.5372	22.3362	54.8572
16.1167	90.5108	22.1657	21.6149	52.2136		32.2333	21.9225	53.8453	21.9706	56.892			16.1167	22.102	53.4258	22.3683	54.8038
16.1333	90.4389	22.1336	21.6629	55.5947		32.2667	22.2831	52.6561	22.0188	51.7645			16.1333	22.1487	53.6489	22.3639	54.9222
16.15	90.3274	22.1234	21.7831	52.7211		32.3	22.4508	56.6689	22.2591	57.0404			16.15	22.102	53.5743	22.3727	54.7527
16.1667	90.2531	22.1103	21.6629	55.186		32.3333	22.4269	52.9163	22.1869	49.4981			16.1667	22.1253	53.8345	22.3377	54.9152
16.1833	90.2601	22.0767	21.7351	53.9504		32.3667	22.355	52.9163	21.9465	54.2911			16.1833	22.1487	53.7602	22.3756	54.9616
16.2	90.1417	22.084	21.5188	53.3558		32.4	22.355	56.409	22.0159	51.3929			16.2	22.172	53.5372	22.3799	54.762
16.2167	90.2229	22.0636	21.4706	57.1551		32.4333	22.0429	52.9163	22.3071	54.6255			16.2167	22.1253	53.7231	22.3566	54.8084
16.2333	90.2322	22.1001	21.5429	52.4268		32.4667	22.3071	55.257	22.2351	52.0989			16.2333	22.1253	53.7602	22.3741	55.0359
16.25	90.1904	22.0782	21.6149	52.1765		32.5	22.379	56.8177	22.0909	51.1328			16.25	22.172	53.8716	22.3756	54.8734
16.2667	90.2113	22.0796	21.7109	54.3315		32.5333	22.4029	52.2846	22.0669	58.6383			16.2667	22.1955	53.6489	22.3799	54.8525
16.2833	90.1371	22.0694	21.6629	52.2008		32.5667	22.3071	53.5851	22.1629	50.0553			16.2833	22.1487	53.7602	22.3727	54.8084
16.3	90.1533	22.0505	21.5669	55.5575		32.6	22.2831	55.703	21.9706	53.8824			16.3	22.1955	53.8716	22.3348	54.9547
16.3167	90.2137	22.0782	21.7831	51.3217		32.6333	22.3071	51.6531	22.2351	54.0309			16.3167	22.172	53.7974	22.3989	54.834
16.3333	90.1347	22.065	21.5909	53.4301		32.6667	22.2109	54.4767	22.0669	48.755			16.3333	22.172	53.8716	22.3974	54.9384
16.35	90.202	22.0665	21.4225	55.892		32.7	22.2591	55.257	21.9225	55.5914			16.35	22.172	53.8345	22.3916	54.8154
16.3667	90.2137	22.0432	21.7109	51.8049		32.7333	22.2591	51.5786	21.6333	54.5884			16.3667	22.172	53.9833	22.3814	55.0777
16.3833	90.3576	22.065	21.4642	52.8729		32.7667	22.2351	55.1084	22.3311	50.6127			16.3833	22.172	53.8345	22.3901	55.3145
16.4	90.4389	22.0884	21.8311	55.7806		32.8	21.8744	54.4396	22.1149	56.0001			16.4	22.2188	53.9087	22.4193	55.0476
16.4167	90.4714	22.0782	21.7109	52.9472		32.8333	22.1629	52.5819	22.2351	51.5786			16.4167	22.172	53.8716	22.3421	55.8833
16.4333	90.548	22.0782	21.7831	52.3992		32.8667	22.3071	56.6689	22.0429	51.1699			16.4333	22.1955	54.0575	22.3989	55.1752
16.45	90.3692	22.0636	21.855	54.4057		32.9	22.2591	53.2878	22.1149	58.3039			16.45	22.1253	54.1318	22.4047	54.9384
16.4667	90.5085	22.0869	21.7351	52.5723		32.9333	22.3071	52.619	22.1869	49.981			16.4667	22.1955	53.7231	22.3945	54.9872
16.4833	90.5248	22.1074	21.5909	55.6318		32.9667	22.2109	56.4462	22.0188	52.3591			16.4833	22.1955	54.1318	22.3829	55.1242
16.5	90.4226	22.0928	21.4056	51.0247		33	22.1389	53.2136	21.9948	56.8177			16.5	22.2421	53.8345	22.3931	55.1961
16.5167	90.2879	22.1103	21.8311	51.1732		33.0333	22.3071	53.7336	22.0669	49.0523			16.5167	22.1955	54.2432	22.3974	55.1636
16.5333	90.1463	22.0665	21.6389	54.5543		33.0667	22.3071	57.1521	21.9706	54.2911			16.5333	22.2421	53.9459	22.3843	55.3122
16.55	90.2624	22.0724	21.6869	52.5352		33.1	22.2831	54.0309	22.1149	54.6255			16.55	22.1955	53.7974	22.4251	55.08
16.5667	90.3158	22.0724	21.6389	55.7806		33.1333	22.2591	51.2445	22.0429	49.4981			16.5667	22.2188	54.0947	22.3756	55.2681
16.5833	90.3274	22.0898	21.4706	53.254		33.1667	22.2831	55.0342	21.9948	57.1147			16.5833	22.172	54.2803	22.4193	55.3633
16.6	90.2879	22.049	21.879	51.9163		33.2	22.2351	53.2136	22.1149	51.7645			16.6	22.1955	54.1689	22.3945	55.3842
16.6167	90.2879	22.0767	21.7351	53.2816		33.2333	22.2351	51.7274	22.0188	51.6531			16.6167	22.172	54.1689	22.4207	55.2101
16.6333	90.2833	22.0578	21.6629	56.2326		33.2667	22.1389	55.9258	22.1389	56.3716			16.6333	22.2188	53.9833	22.4149	55.2797
16.65	90.2996	22.049	21.8071	52.6127		33.3	22.1629	53.9567	22.0669	49.3121			16.65	22.2421	53.7974	22.4149	55.3424
16.6667	90.3414	22.0417	21.5669	52.8082		33.3333	22.2591	51.8759	21.8984	54.8854			16.6667	22.2188	53.8716	22.3916	55.5258
16.6833	90.2833	22.0694	21.7351	54.3686		33.3667	22.2351	55.8516	22.1629	53.8453			16.6833	22.2421	54.0204	22.4426	55.1102
16.7	90.5781	22.0578	21.6629	51.8663		33.4	22.1629	53.9196	22.0669	49.5723			16.7	22.2654	54.0204	22.4236	55.2054
16.7167	90.5015	22.0592	21.5669	54.1084		33.4333	22.2351	52.4333	22.0429	57.3749			16.7167	22.2188	54.0575	22.4411	55.0313
16.7333	90.4992	22.0738	21.6869	51.842		33.4667	22.1869	55.9629	22.1629	50.6127			16.7333	22.2421	53.9459	22.4295	55.2704
16.75	90.4203	22.0753	21.6389	52.7954		33.5	22.0188	54.5138	21.9948	52.0618			16.75	22.2421	53.9459	22.4441	54.9709
16.7667	90.5944	22.0796	21.3984	56.4862		33.5333	22.1869	52.842	21.9225	55.8887			16.7667	22.2188	53.8716	22.4309	55.2495
16.7833	90.8173	22.1103	21.5429	53.616		33.5667	22.2351	56.2974	22.0188	50.0924			16.7833	22.2421	53.9459	22.4266	55.2565
16.8	90.7732	22.1074	21.879	56.3006		33.6	21.9948	52.5819	22.1629	56.6318			16.8	22.2188	54.206	22.4426	55.1335
16.8167	90.7267	22.1161	21.7109	52.275		33.6333	22.3071	55.2198	22.0909	50.7241			16.8167	22.2188	53.9833	22.4426	55.2356
16.8333	90.6826	22.119	21.5669	54.1084		33.6667	22.3311	55.48	22.1149	51.7645			16.8333	22.2188	53.6117	22.4441	55.1706
16.85	90.5294	22.1044	21.7831	53.254		33.7	22.3071	51.6902	22.1629	56.892			16.85	22.2421	53.9459	22.4426	55.1567
16.8667	90.4435	22.0855	21.6389	52.7211		33.7333	22.2831	55.2944	22.2109	49.3121			16.8667	22.2421	53.6489	22.4397	55.1265
16.8833	90.418	22.1044	21.5909	56.5608		33.7667	21.9465	53.7707	22.0188	54.4025			16.8833	22.2654	53.7231	22.447	54.9222
16.9	90.404	22.0971	21.7831	53.7645		33.8	22.1389	53.2136	22.1389	53.2136			16.9	22.2188	53.7974	22.4659	54.8757
16.9167	90.4969	22.1161	21.5669	52.5756		33.8333	22.1869	56.706	22.0909	50.4268			16.9167	22.2421	53.9087	22.4513	55.0174
16.9333	90.4133	22.0898	21.5909	57.6009		33.8667	22.0429	53.2878	21.8503	57.0776			16.9333	22.2421	53.9087	22.4659	55.0197
16.95	90.4087	22.0826	21.6869	52.0553		33.9	22.355	53.8824	22.0188	52.6935			16.95	22.2654	53.7231	22.4673	55.2565
16.9667	90.4435	22.0913	21.5188	51.3217		33.9333	22.4029	55.9629	22.355	56.2231			16.9667	22.2421	53.7974	22.4688	55.3029
16.9833	90.3924	22.1146	21.6629	55.706		33.9667	22.3311	52.136	22.1149	49.6466			16.9833	22.2421	53.7602	22.4178	55.4631
17	90.3901	22.0782	21.6869	52.1636		34	22.3071	54.6998	22.0188	56.4462			17	22.2421	53.8716	22.4484	55.3308
17.0167	90.3414	22.0913	21.5669	54.1827		34.0333	22.3311	57.1893	22.1869	53.1393			17.0167	22.2421	54.0575	22.4703	55.4144
17.0333	90.3692	22.0971	21.6629	52.6223		34.0667	22.379	52.842	22.0188	49.2008			17.0333	22.2421	54.0575	22.447	55.5095
17.05	90.3204	22.103	21.6149	52.1636		34.1	22.2109	52.5447	21.9706	56.892			17.05	22.2421	54.0947	22.4499	55.3169
17.0667	90.5271	22.1117	21.5429	55.706		34.1333	22.0669	55.0342	21.8984	52.9534			17.0667	22.2654	53.7602	22.4586	55.3099
17.0833	90.3971	22.1015	21.3744	51.6935		34.1667	22.0429	52.2474	22.3311	55.48			17.0833	22.2421	53.9087	22.4717	55.3563
17.1	90.3855	22.0971	21.8071	55.0375		34.2	22.2591	55.4429	22.1389	49.7211			17.1	22.2887	53.9833	22.4659	55.2286
17.1167	90.3901	22.1044	21.4706	53.8387		34.2333	21.8744	53.2507	21.9465	56.8548			17.1167	22.2654	53.9087	22.463	55.354
17.1333	90.4273	22.0957	21.879	56.1893		34.2667	22.1869	53.2878	21.8262	53.2878			17.1333	22.2654	53.9833	22.4892	55.0917
17.15	90.4644	22.1059	21.8311	52.5352		34.3	22.379	57.5237	22.379	56.2602			17.15	22.2887	54.0575	22.4717	55.3935
17.1667	90.4481	22.0928	21.6629	54.3686		34.3333	22.4989	53.3992	22.2831	49.9439			17.1667	22.2654	53.6489	22.4819	55.1636
17.1833	90.3971	22.0767	21.8311	53.774		34.3667	22.4029	52.2474	22.0669	55.1827			17.1833	22.2421	54.0575	22.3916	54.2362
17.2	90.4017	22.0884	21.6869	52.6837		34.4	22.2109	55.9629	22.2351	54.3282			17.2	22.2654	54.0575	22.4673	55.2704
17.2167	90.3901	22.1088	21.5429	56.1893		34.4333	21.8503	52.5076	22.0669	49.0151			17.2167	22.2421	54.0947	22.4615	55.1915
17.2333	90.4087	22.0942	21.4225	53.3653		34.4667	22.2591	55.0713	21.9948	56.4462			17.2333	22.2654	53.8716	22.4673	55.1381
17.25	90.3344	22.0898	21.9269	51.7306		34.5	21.8984	53.6594	22.2109	52.5076			17.25	22.2421	54.0204	22.4834	55.0058
17.2667	90.4667	22.1132	21.6869	52.91		34.5333	22.1869	52.8792	22.0188	49.4238			17.2667	22.2654	53.686	22.4848	55.0429
17.2833	90.5503	22.1103	21.7351	56.047		34.5667	22.3311	56.3716	22.0188	57.3749			17.2833	22.2654	53.7974	22.4863	55.1474
17.3	90.685	22.1146	21.7351	52.687		34.6	22.0669	53.0277	22.1869	50.8355			17.3	22.312	53.5743	22.4921	55.1033
17.3167	90.3924	22.1146	21.5909	52.2136		34.6333	22.379	54.4396	21.9225	51.6902			17.3167	22.2654	53.8716	22.4776	55.1079
17.3333	90.548	22.103	21.7351	54.7402		34.6667	22.355	56.706	22.0429	56.1489			17.3333	22.2887	53.7974	22.4776	55.289
17.35	90.4017	22.1307	21.6629	52.275		34.7	22.2831	52.5447	22.0909	49.0523			17.35	22.2887	53.8716	22.4644	55.3586
17.3667	90.2438	22.1307	21.5429	54.5543		34.7333	22.3311	55.257	21.9706	55.3686			17.3667	22.2654	53.6117	22.4877	55.2147
17.3833	90.1324	22.1015	21.4297	55.3345		34.7667	21.8744	53.5851	22.1629	53.1393			17.3833	22.2887	53.7974	22.4979	55.022
17.4	90.1579	22.0928	22.0229	51.3591		34.8	22.3071	52.9534	21.9948	48.4948			17.4	22.2887	53.9087	22.4877	55.0638
17.4167	90.2253	22.068	21.6629	52.3897		34.8333	22.355	56.8177	21.9465	56.4462			17.4167	22.2887	53.7231	22.4688	55.0661
17.4333	90.0999	22.0957	21.3744	56.4862		34.8667	22.379	53.2878	22.1149	51.7274			17.4333	22.2654	54.0947	22.4834	55.0034
17.45	90.2229	22.0869	21.7109	54.3315		34.9	22.355	53.1765	22.0188	51.4672			17.45	22.2887	53.9087	22.5096	55.0266
17.4667	90.209	22.065	22.0229	52.5014		34.9333	22.3071	56.4833	21.9676	52.0618			17.4667	22.2654	53.9087	22.4834	55.4329
17.4833	90.2206	22.065	21.5669	52.4366		34.9667	22.2831	54.3653	22.2831	57.0033			17.4833	22.2654	53.7974	22.5096	54.9733
17.5	90.2879	22.1059	21.3744	56.3377		35	22.3311	51.3558	22.2831	49.0894			17.5	22.2887	53.7602	22.4979	55.2704
17.5167	90.2531	22.0884	21.6389	53.0956		35.0333	22.1869	55.2198	21.9948	54.4396			17.5167	22.312	53.5743	22.4907	55.1056
17.5333	90.2392	22.0724	21.879	56.3006		35.0667	21.8022	53.6223	22.2591	55.48			17.5333	22.312	53.7602	22.4965	55.0963
17.55	90.1231	22.033	21.7831	52.3154		35.1	22.2109	52.4705	22.1149	48.9406			17.55	22.3353	53.686	22.5285	55.159
17.5667	90.1092	22.0461	21.6149	53.1797		35.1333	22.2351	56.5575	21.9465	55.48			17.5667	22.2887	53.8716	22.5154	55.1497
17.5833	90.1347	22.0403	21.3192	51.2474		35.1667	22.3311	53.2878	22.0401	53.1765			17.5833	22.312	53.6117	22.4936	55.5119
17.6	90.1997	22.0403	21.9508	55.2602		35.2	22.355	53.1022	22.379	53.4738			17.6	22.2887	53.9087	22.4921	55.3006
17.6167	90.1928	22.0621	21.8311	52.1265		35.2333	22.2351	56.5947	22.2351	53.1393			17.6167	22.312	53.7602	22.5314	55.1125
17.6333	90.1881	22.0476	21.6149	55.5947		35.2667	22.2351	54.1423	22.0909	51.3929			17.6333	22.312	53.7602	22.5358	54.9059
17.65	90.3135	22.0534	21.9029	52.0648		35.3	22.379	52.3962	22.1149	58.2293			17.65	22.2421	53.9833	22.4105	55.3865
17.6667	90.346	22.0505	21.6149	52.4642		35.3333	22.2591	56.2974	22.2351	50.1298			17.6667	22.2188	53.7231	22.4659	54.9895
17.6833	90.4203	22.0767	21.3744	57.118		35.3667	22.2831	53.6594	21.9948	52.0989			17.6833	22.2188	53.7974	22.4441	54.957
17.7	90.606	22.0767	21.6149	55.6689		35.4	22.2109	52.5819	22.1149	57.0776			17.7	22.2188	53.6117	22.4499	54.8131
17.7167	90.5735	22.0694	21.9989	53.4301		35.4333	22.2109	56.6318	22.1389	49.6466			17.7167	22.1955	53.6489	22.4688	54.834
17.7333	90.5596	22.0884	21.5909	52.0277		35.4667	22.2351	54.2911	21.9225	54.0309			17.7333	22.2188	53.4258	22.4338	54.632
17.75	90.5712	22.1059	21.6629	57.7868		35.5	22.2591	51.913	22.2109	53.5851			17.75	22.2188	53.2773	22.3887	54.6389
17.7667	90.4156	22.1001	21.6869	52.1669		35.5333	22.2351	55.6659	22.0909	49.4609			17.7667	22.172	53.5001	22.4295	54.7689
17.7833	90.4133	22.0942	21.4159	52.7954		35.5667	21.7297	52.8049	22.0429	56.892			17.7833	22.1955	53.5743	22.3741	55.1985
17.8	90.2067	22.0811	21.4159	58.4035		35.6	22.1389	54.6626	22.1869	51.1699			17.8	22.1955	53.4258	22.3727	55.2704
17.8167	90.1115	22.068	21.3368	58.5733		35.6333	21.9465	54.2169	21.9706	51.4672			17.8167	22.172	53.5001	22.3508	55.1845
17.8333	90.2229	22.0724	21.3851	56.0404		35.6667	22.1629	52.4333	22.0429	57.5979			17.8333	22.1955	53.3144	22.4295	54.6598
17.85	90.2554	22.0636	21.4884	53.3282		35.7	22.3311	56.1489	22.1629	49.9439			17.85	22.172	53.1656	22.3858	54.6854
17.8667	90.2299	22.065	21.2465	51.7306		35.7333	22.379	53.8082	21.9706	53.325			17.8667	22.2188	53.2773	22.412	54.6227
17.8833	90.3065	22.0753	21.2709	52.0648		35.7667	22.2831	52.2103	22.1149	54.4396			17.8833	22.172	53.2402	22.3537	54.6738
17.9	90.4203	22.0869	21.1254	51.3962		35.8	22.2831	56.2602	22.1389	49.2008			17.9	22.172	53.2028	22.3595	54.9013
17.9167	90.4458	22.0724	21.3676	51.9163		35.8333	22.3071	53.8824	21.9465	56.3716			17.9167	22.1487	53.2402	22.3187	55.0197
17.9333	90.541	22.0811	21.3609	53.616		35.8667	22.2591	52.7678	21.9706	50.8729			17.9333	22.172	53.3516	22.3872	54.3789
17.95	90.4969	22.0826	21.6869	53.2816		35.9	22.2591	56.6689	22.0909	51.7274			17.95	22.1253	53.2402	22.3435	54.7179
17.9667	90.5131	22.0884	22.0229	52.8696		35.9333	22.0429	53.2878	22.0909	56.0001			17.9667	22.102	53.2773	22.3493	54.7179
17.9833	90.4806	22.0826	21.9964	52.1265		35.9667	22.1869	53.8453	22.1389	49.0523			17.9833	22.1487	53.2028	22.3727	54.5763
18	90.6571	22.0986	21.6822	51.4948		36	22.0188	56.0375	21.9465	54.1797			18	22.1253	53.2028	22.3566	54.6134
18.0167	90.6014	22.0986	21.5871	51.6436		36.0333	21.9948	52.6561	22.1869	55.0342			18.0167	22.1487	53.2028	22.3406	54.5948
18.0333	90.5433	22.084	21.7338	52.4738		36.0667	22.2831	54.8854	22.0429	48.7178			18.0333	22.1253	53.2402	22.3158	54.6389
18.05	90.5433	22.0898	22.1425	52.6127		36.1	22.0188	55.2198	22.0429	55.4429			18.05	22.102	53.0914	22.3042	54.7202
18.0667	90.4481	22.1103	21.879	52.2507		36.1333	22.0909	53.1022	21.8262	51.4672			18.0667	22.102	53.1656	22.3464	54.6088
18.0833	90.4342	22.0811	21.7831	54.703		36.1667	22.2831	56.3345	22.1149	50.9472			18.0833	22.102	53.2773	22.2852	54.7272
18.1	90.3437	22.0738	21.7109	51.842		36.2	21.8262	53.0648	22.0188	58.341			18.1	22.172	53.0914	22.3727	54.9547
18.1167	90.4481	22.0898	21.5669	54.5543		36.2333	21.754	52.9534	22.1629	50.5014			18.1167	22.1253	53.3887	22.3974	54.7457
18.1333	90.4621	22.1015	21.6149	55.8177		36.2667	21.3434	55.1456	21.9706	52.1732			18.1333	22.172	53.4629	22.4135	54.8734
18.15	90.4249	22.0767	21.6629	52.2507		36.3	21.2223	53.3992	21.8465	50.687			18.15	22.172	53.5001	22.3829	55.1079
18.1667	90.404	22.0986	21.4465	57.6383		36.3333	21.2223	52.6935	22.2831	55.4429			18.1667	22.172	53.5001	22.4047	55.0266
18.1833	90.4156	22.068	21.6149	55.4833		36.3667	21.1497	55.8887	22.2109	49.6095			18.1833	22.172	53.4629	22.3916	55.1404
18.2	90.4249	22.0767	21.5188	52.3992		36.4	21.2465	53.3621	22.0429	56.8548			18.2	22.1955	53.7231	22.3901	55.2797
18.2167	90.3831	22.0636	21.4948	56.0841		36.4333	21.1739	52.3217	22.2109	51.8016			18.2167	22.2188	53.686	22.4295	55.1125
18.2333	90.4064	22.0724	21.6629	54.8144		36.4667	21.1254	55.8144	22.0188	51.9875			18.2333	22.1955	53.8345	22.4164	55.0893
18.25	90.3506	22.065	21.6149	52.2878		36.5	21.0881	52.6561	21.8744	57.4862			18.25	22.172	53.7231	22.4207	55.0476
18.2667	90.4922	22.0811	21.4706	57.0437		36.5333	21.0527	53.2878	21.8503	50.6127			18.2667	22.2188	53.5743	22.428	55.0917
18.2833	90.3924	22.0796	21.6389	55.3345		36.5667	21.2223	56.6318	22.2351	55.9258			18.2833	22.172	53.8345	22.3872	55.3354
18.3	90.5108	22.0971	21.6149	52.2136		36.6	21.2465	52.842	22.2351	51.0214			18.3	22.1955	53.9087	22.3887	55.1311
18.3167	90.3924	22.0709	21.4465	56.635		36.6333	21.2465	52.9534	22.0429	52.0247			18.3167	22.1955	53.8345	22.3974	55.4097
18.3333	90.476	22.0942	21.6389	55.5947		36.6667	21.1497	56.0746	22.1149	57.1147			18.3333	22.2188	53.8716	22.4368	55.3192
18.35	90.4899	22.0942	21.5429	51.9163		36.7	20.8342	52.4333	22.1389	49.6466			18.35	22.172	53.7974	22.4441	54.9059
18.3667	90.4876	22.1001	21.5188	56.5979		36.7333	21.1254	55.0342	21.9465	54.8854			18.3667	22.2188	54.0204	22.4295	55.0963
18.3833	90.4597	22.1059	21.5429	55.9662		36.7667	21.2465	55.3686	22.1869	53.5851			18.3833	22.2188	53.8716	22.3901	55.3842
18.4	90.5666	22.1234	21.5669	52.2507		36.8	21.3192	52.5447	22.0909	49.0523			18.4	22.2188	53.9833	22.4149	55.2193
18.4167	90.4528	22.1044	21.5188	56.4862		36.8333	21.3192	55.2198	22.0188	56.5575			18.4167	22.172	54.0575	22.428	55.029
18.4333	90.3228	22.0738	21.6149	55.5204		36.8667	21.295	55.703	22.1869	51.3187			18.4333	22.1955	53.8345	22.4397	54.7574
18.45	90.2717	22.0855	21.5669	51.7678		36.9	21.2465	51.9875	21.9706	51.6902			18.45	22.2188	53.7974	22.4411	54.8154
18.4667	90.3553	22.0971	21.3984	57.0871		36.9333	21.1981	54.0309	22.0429	57.7464			18.4667	22.2188	53.686	22.4441	54.9918
18.4833	90.3808	22.1001	21.5909	54.8516		36.9667	21.1611	54.0309	22.1389	49.6095			18.4833	22.172	53.8345	22.447	54.7411
18.5	90.2647	22.0796	21.5429	51.9534		37	21.1012	52.7306	22.0669	54.5138			18.5	22.2188	53.9087	22.4309	54.9825
18.5167	90.2299	22.0578	21.4465	57.4961		37.0333	21.2223	56.2974	22.2109	53.8824			18.5167	22.2421	53.9087	22.4295	54.8781
18.5333	90.1997	22.0621	21.5669	53.6626		37.0667	21.3192	55.2198	22.0669	49.6837			18.5333	22.2188	53.9087	22.447	54.8386
18.55	90.1928	22.0563	21.4465	53.6626		37.1	21.2709	52.136	22.0429	57.3749			18.55	22.172	54.0575	22.4382	54.8409
18.5667	90.3042	22.0811	21.5429	56.6042		37.1333	21.2709	54.3653	22.1629	50.2783			18.5667	22.2654	53.8716	22.447	55.0661
18.5833	90.209	22.0432	21.5909	52.9196		37.1667	21.1497	55.1827	22.0429	52.5076			18.5833	22.1955	53.7231	22.4659	54.7991
18.6	90.3994	22.0767	21.5188	52.4738		37.2	21.1739	51.9875	22.0669	56.3345			18.6	22.2654	53.5372	22.4601	54.6482
18.6167	90.5317	22.0767	21.5429	57.2293		37.2333	21.1254	54.8854	22.1869	49.4609			18.6167	22.2654	53.7231	22.4732	54.5716
18.6333	90.6246	22.0928	21.6149	52.6223		37.2667	21.1125	54.7369	21.9465	53.6223			18.6333	22.2654	53.5372	22.4601	54.6273
18.65	90.6083	22.0942	21.4706	54.9629		37.3	20.907	53.2136	21.754	53.1022			18.65	22.2421	53.7602	22.4572	54.82
18.6667	90.6896	22.103	21.6149	56.1521		37.3333	21.1739	56.3345	22.1389	52.1732			18.6667	22.2654	53.7974	22.4673	54.9175
18.6833	90.6246	22.1278	21.6389	52.5109		37.3667	20.8342	53.3621	22.1629	56.0001			18.6833	22.2654	53.9459	22.4863	55.0011
18.7	90.4946	22.0796	21.3984	56.3749		37.4	21.1254	54.1052	22.1389	49.6095			18.7	22.2421	54.0204	22.4717	54.9245
18.7167	90.4551	22.1103	21.6629	56.3377		37.4333	21.2709	56.7806	21.9948	56.3345			18.7167	22.2654	53.8345	22.4659	54.9013
18.7333	90.2717	22.0709	21.5669	52.8453		37.4667	21.3676	53.0648	22.1389	52.3591			18.7333	22.2654	53.6117	22.4586	55.1358
18.75	90.2462	22.0782	21.4706	56.412		37.5	21.2709	54.4767	22.0669	50.0181			18.75	22.2188	53.8716	22.4688	55.0684
18.7667	90.1997	22.049	21.5909	55.7431		37.5333	21.1497	57.3377	21.9706	57.5608			18.7667	22.2887	53.686	22.463	55.0011
18.7833	90.2392	22.0738	21.4948	52.2878		37.5667	21.1012	53.4738	21.8744	50.5014			18.7833	22.2887	53.9459	22.4688	54.9779
18.8	90.3599	22.0578	21.4706	56.4491		37.6	21.2223	54.2911	22.1869	53.3621			18.8	22.2654	53.8716	22.4761	54.899
18.8167	90.4621	22.0869	21.6149	55.5575		37.6333	21.2465	56.3345	22.1149	53.6594			18.8167	22.2887	53.8345	22.4673	54.9083
18.8333	90.4412	22.0971	21.5909	52.2878		37.6667	21.2709	52.5447	22.1149	49.2008			18.8333	22.2887	53.9459	22.4834	55.0452
18.85	90.3692	22.0884	21.4465	56.412		37.7	21.1981	55.1456	22.0188	56.892			18.85	22.2654	53.8345	22.4761	55.2147
18.8667	90.3367	22.0724	21.6389	55.5575		37.7333	21.1497	55.6659	22.1389	52.3962			18.8667	22.2654	54.0947	22.4776	55.4469
18.8833	90.411	22.084	21.5909	52.0648		37.7667	21.1981	52.2846	22.0429	49.6837			18.8833	22.2887	53.9459	22.4834	54.9756
18.9	90.3785	22.0884	21.4706	56.1955		37.8	21.1254	55.3686	21.754	56.0375			18.9	22.2654	54.2432	22.463	55.2402
18.9167	90.2879	22.0753	21.5669	54.8516		37.8333	21.077	57.0776	22.1149	55.8144			18.9167	22.312	53.9833	22.4834	55.0592
18.9333	90.4133	22.0826	21.5429	52.4366		37.8667	21.1981	53.1022	22.3071	50.8729			18.9333	22.312	53.9833	22.4863	55.1033
18.95	90.3344	22.0942	21.3984	59.0565		37.9	21.077	53.0648	22.0429	51.5786			18.95	22.2887	53.9459	22.4921	55.08
18.9667	90.3181	22.0767	21.6149	54.5914		37.9333	21.1254	56.2602	22.0642	53.2507			18.9667	22.2654	54.206	22.4907	54.8781
18.9833	90.3739	22.0796	21.6149	52.1022		37.9667	21.077	52.842	22.3071	54.1423			18.9833	22.312	53.7602	22.5052	55.0034
19	90.4249	22.0724	21.5429	57.0871		38	21.1254	53.6223	22.2831	50.2041			19	22.312	54.0947	22.495	54.8409
19.0167	90.534	22.0782	21.6149	54.5914		38.0333	21.1254	56.706	22.0669	56.706			19.0167	22.2887	54.0204	22.5052	54.9849
19.0333	90.3948	22.0738	21.4465	52.2507		38.0667	21.1739	52.7306	22.2831	51.8387			19.0333	22.2887	53.9459	22.5009	54.6715
19.05	90.671	22.1059	21.4706	57.979		38.1	21.1497	53.7336	21.9948	52.2103			19.05	22.312	53.9833	22.4979	54.8757
19.0667	90.5364	22.0898	21.6149	53.9971		38.1333	21.0527	57.0033	22.0429	57.5237			19.0667	22.312	53.9459	22.5081	54.7457
19.0833	90.5503	22.0942	21.5429	52.2136		38.1667	21.0527	53.325	22.1629	49.6837			19.0833	22.2887	53.9459	22.4965	55.1195
19.1	90.5503	22.103	21.5188	56.8272		38.2	21.0527	54.1797	21.9948	55.2198			19.1	22.312	53.9087	22.5038	54.8131
19.1167	90.5805	22.0884	21.5909	53.774		38.2333	21.1012	56.2602	22.1629	53.325			19.1167	22.2887	54.1318	22.5343	54.6645
19.1333	90.4714	22.0855	21.5188	52.0648		38.2667	21.1012	52.4333	22.0669	48.8292			19.1333	22.312	53.8345	22.5256	54.7829
19.15	90.2972	22.0957	21.4948	57.3102		38.3	21.0527	54.8111	21.8984	55.9629			19.15	22.312	53.8345	22.5052	55.0336
19.1667	90.2879	22.0884	21.5669	52.6223		38.3333	20.8099	55.6285	21.8744	53.2878			19.1667	22.2421	54.2432	22.5023	54.7016
19.1833	90.2345	22.0709	21.3744	51.9163		38.3667	20.9313	53.325	22.1029	53.1022			19.1833	22.2887	53.6489	22.5314	54.6715
19.2	90.2508	22.0855	21.4225	56.9324		38.4	21.1497	56.409	22.1149	50.687			19.2	22.312	53.7974	22.5242	54.6923
19.2167	90.1672	22.0578	21.5188	51.9163		38.4333	21.2223	54.4396	22.0429	58.341			19.2167	22.2654	53.8716	22.5154	54.7179
19.2333	90.2624	22.0592	21.3984	54.0342		38.4667	21.1981	52.6561	22.0669	51.9504			19.2333	22.3353	53.9833	22.5314	54.7689
19.25	90.2972	22.0636	21.4948	54.9258		38.5	21.2223	56.2231	22.2351	56.8177			19.25	22.312	53.7231	22.5111	54.6923
19.2667	90.1278	22.0519	21.4465	51.9163		38.5333	21.2223	54.254	22.1629	50.0181			19.2667	22.312	53.8716	22.5373	54.7086
19.2833	90.2345	22.068	21.3984	54.2944		38.5667	21.1981	52.3962	22.0429	52.842			19.2833	22.2887	53.8716	22.5256	54.6134
19.3	90.339	22.068	21.5188	54.7402		38.6	21.0285	56.2974	22.0909	56.706			19.3	22.3586	53.9833	22.5227	54.899
19.3167	90.2671	22.0767	21.4465	51.4333		38.6333	21.1012	55.1456	22.1629	49.1265			19.3167	22.2654	53.7974	22.5227	55.087
19.3333	90.5015	22.0782	21.3503	55.4833		38.6667	21.1254	51.8387	21.9948	53.7336			19.3333	22.2887	53.8345	22.5358	54.7666
19.35	90.5456	22.1001	21.5669	54.7773		38.7	21.0285	54.8854	21.9225	52.4333			19.35	22.3353	54.0947	22.5373	54.697
19.3667	90.5666	22.1103	21.4225	52.1022		38.7333	21.0285	56.5204	22.1869	50.5385			19.3667	22.312	53.9087	22.5343	54.7922
19.3833	90.3622	22.0724	21.3744	56.4928		38.7667	21.077	52.7306	22.0188	57.7464			19.3833	22.3353	53.9459	22.5475	54.9384
19.4	90.2508	22.0738	21.5429	53.0309		38.8	21.0285	54.3282	22.2109	50.91			19.4	22.312	54.1318	22.5358	54.7852
19.4167	90.3599	22.0636	21.4225	51.5076		38.8333	21.0041	57.3006	21.9706	52.9163			19.4167	22.312	53.9459	22.5343	54.6506
19.4333	90.3669	22.0796	21.3984	57.9725		38.8667	21.1497	54.254	21.9948	55.1456			19.4333	22.3353	54.0204	22.5358	54.7388
19.45	90.3483	22.084	21.5669	52.5109		38.9	21.0285	52.3962	22.1629	49.6466			19.45	22.312	53.686	22.5504	54.6598
19.4667	90.2253	22.0665	21.4225	51.5076		38.9333	20.9798	55.5914	21.9948	55.8516			19.4667	22.312	53.9087	22.546	54.697
19.4833	90.2787	22.0767	21.3744	57.9725		38.9667	21.0638	52.842	22.2109	51.5043			19.4833	22.312	53.9459	22.5358	54.6807
19.5	90.3483	22.0869	21.4948	53.068		39	21.0041	54.3282	22.0429	51.0214			19.5	22.3586	53.7231	22.5373	54.9686
19.5167	90.4435	22.0855	21.3744	51.5076		39.0333	21.1497	57.0404	21.9706	57.3749			19.5167	22.3586	53.9459	22.5475	54.6738
19.5333	90.4296	22.0942	21.3984	57.9725		39.0667	21.1254	53.1022	22.1149	49.981			19.5333	22.2887	54.1318	22.5373	54.618
19.55	90.3762	22.0957	21.4706	52.4366		39.1	21.1497	54.1052	21.9465	54.2911			19.55	22.312	53.7974	22.5402	54.885
19.5667	90.4435	22.0884	21.4706	51.9534		39.1333	21.077	56.4833	22.1869	53.6965			19.5667	22.3353	53.9087	22.5533	54.6738
19.5833	90.4296	22.103	21.4159	53.0309		39.1667	21.077	52.6561	22.1389	49.6466			19.5833	22.3586	53.9459	22.5591	54.7759
19.6	90.3089	22.0942	21.7109	54.9629		39.2	21.0041	55.0713	21.9225	57.1147			19.6	22.2887	53.9833	22.546	54.7991
19.6167	90.3715	22.0928	21.6389	51.1732		39.2333	21.1856	54.9971	21.6815	51.4672			19.6167	22.3586	53.9833	22.5387	55.0568
19.6333	90.3762	22.0855	21.3984	57.1922		39.2667	20.8827	53.1765	22.2591	53.2136			19.6333	22.3586	53.8716	22.5547	54.7713
19.65	90.4249	22.0971	21.5669	53.6626		39.3	21.1254	56.4833	22.2109	52.619			19.65	22.312	54.0204	22.4877	54.9454
19.6667	90.3901	22.1117	21.5188	51.3217		39.3333	21.1739	54.5513	22.0429	50.8355			19.6667	22.2654	53.8345	22.4921	54.6366
19.6833	90.483	22.1205	21.4225	56.7156		39.3667	21.1254	53.0648	22.0429	58.0808			19.6833	22.1955	53.7602	22.4848	54.4996
19.7	90.4621	22.1219	21.4706	53.3282		39.4	21.1739	57.0033	22.2109	50.2412			19.7	22.2654	53.7231	22.4717	54.4416
19.7167	90.534	22.103	21.4225	51.2846		39.4333	21.1254	53.7707	22.0669	51.1328			19.7167	22.172	53.8345	22.4805	54.3046
19.7333	90.5712	22.1074	21.4225	57.4153		39.4667	21.1012	53.1393	22.0429	57.9324			19.7333	22.2421	53.3887	22.4542	54.3255
19.75	90.613	22.1074	21.4056	54.0342		39.5	21.1012	57.1521	22.1869	49.6837			19.75	22.2188	53.7231	22.4659	54.3325
19.7667	90.7012	22.1321	21.7109	52.1022		39.5333	21.1254	54.9599	22.0188	52.5447			19.7667	22.1955	53.4258	22.4601	54.1235
19.7833	90.5921	22.1336	21.3984	53.9971		39.5667	21.1254	52.3962	22.1149	55.7402			19.7833	22.2188	53.1285	22.4455	54.1584
19.8	90.6478	22.1234	21.5669	55.9662		39.6	21.0527	55.5171	22.0909	48.755			19.8	22.1955	53.5001	22.4455	54.2373
19.8167	90.6223	22.1205	21.4706	51.9163		39.6333	21.0152	53.3992	21.9465	54.068			19.8167	22.1955	53.1285	22.4659	54.0191
19.8333	90.4969	22.1321	21.3744	55.4462		39.6667	21.0285	53.9567	22.2109	53.6594			19.8333	22.1955	53.0914	22.4528	54.2373
19.85	90.3019	22.1074	21.3917	55.1489		39.7	21.1254	57.3377	21.9948	48.8663			19.85	22.2188	53.2773	22.4426	54.0678
19.8667	90.411	22.1132	21.855	55.2231		39.7333	21.1739	53.2507	21.8984	56.0375			19.8667	22.1955	53.2402	22.4426	54.2048
19.8833	90.2787	22.1088	21.5909	53.8387		39.7667	21.077	54.1797	22.1869	51.7274			19.8833	22.1955	53.2773	22.4397	54.2605
19.9	90.2694	22.1146	21.4225	57.3473		39.8	21.1254	57.0404	22.0429	50.7241			19.9	22.1955	53.3144	22.4397	54.3696
19.9167	90.3158	22.1146	21.5909	53.8483		39.8333	21.1497	53.1022	21.6574	55.2944			19.9167	22.172	53.5372	22.4411	54.3975
19.9333	90.3228	22.0913	21.5429	53.8759		39.8667	21.1012	53.9938	22.1389	52.0618			19.9333	22.1955	53.3516	22.4338	54.5298
19.95	90.2276	22.0942	21.3744	56.7464		39.9	21.0527	57.2635	22.2831	56.409			19.95	22.1253	53.7974	22.4149	54.5554
19.9667	90.281	22.0971	21.5909	53.4767		39.9333	21.1012	53.3621	22.1869	49.0894			19.9667	22.1487	53.5743	22.4047	54.5159
19.9833	90.404	22.1001	21.4706	53.9875		39.9667	21.077	53.8082	22.0188	55.6659			19.9833	22.172	53.5372	22.4164	54.3348
20	90.4737	22.0957	21.3503	57.9353		40	20.9313	56.186	22.1629	53.325			20	22.1955	53.2773	22.4091	54.2675
20.0167	90.4853	22.1103	21.5909	52.7707		40.0333	21.1125	53.7336	22.0429	50.2041			20.0167	22.1955	53.2028	22.3931	54.0632
20.0333	90.3855	22.0898	21.4225	51.6935		40.0667	21.0285	55.5543	21.8503	57.3006			20.0333	22.1487	53.2773	22.377	54.2698
20.05	90.5456	22.1132	21.3503	57.1551		40.1	21.1125	54.9228	21.7297	50.7612			20.05	22.0787	53.3144	22.3625	54.4486
20.0667	90.5735	22.1001	21.5188	52.1765		40.1333	20.9313	53.325	22.1869	54.8854			20.0667	22.1487	53.2402	22.3668	54.3696
20.0833	90.5015	22.0913	21.4225	52.3992		40.1667	21.1739	56.409	22.1149	52.136			20.0833	22.172	53.1285	22.3727	54.1839
20.1	90.4737	22.0957	21.4706	56.7464		40.2	21.3192	54.4767	22.0188	51.5414			20.1	22.172	53.2028	22.4397	54.2745
20.1167	90.4505	22.1161	21.5188	52.1393		40.2333	21.1739	52.6935	22.0401	52.9163			20.1167	22.1955	53.3516	22.4266	54.3418
20.1333	90.3948	22.0898	21.4948	51.9163		40.2667	21.1497	56.4462	22.3071	57.1521			20.1333	22.2188	53.4258	22.4149	54.6947
20.15	90.3831	22.1088	21.4706	56.7464		40.3	21.1611	53.5851	22.3311	49.5723			20.15	22.2421	53.3144	22.4397	54.6064
20.1667	90.2601	22.0855	21.4465	52.2507		40.3333	21.0041	55.0342	22.0669	52.9163			20.1667	22.2421	53.5743	22.4441	54.6459
20.1833	90.2763	22.0796	21.4225	53.3653		40.3667	20.8342	56.0746	21.8709	50.2783			20.1833	22.2188	53.7231	22.4542	54.5716
20.2	90.4273	22.1015	21.4056	55.409		40.4	20.9555	53.548	22.355	57.635			20.2	22.2421	53.7231	22.4557	54.5577
20.2167	90.4899	22.1059	21.4815	52.3992		40.4333	21.1497	56.892	22.2591	49.0894			20.2167	22.2654	53.7974	22.4441	54.9431
20.2333	90.4597	22.0957	21.7591	53.1423		40.4667	21.2709	54.5513	22.0429	54.8483			20.2333	22.2421	53.9087	22.4644	54.9199
20.25	90.4922	22.0782	21.6389	53.9971		40.5	21.2223	53.5109	22.2831	53.548			20.25	22.2887	53.7974	22.4659	54.8827
20.2667	90.3901	22.1146	21.5669	53.913		40.5333	21.1739	56.6689	22.1389	49.4981			20.2667	22.2654	53.8716	22.4673	54.95
20.2833	90.4946	22.1248	21.4706	56.7901		40.5667	21.1497	53.9196	22.0429	57.3377			20.2833	22.2188	53.686	22.4659	54.7016
20.3	90.5062	22.1044	21.4948	53.2169		40.6	21.1254	54.1423	22.1869	50.5756			20.3	22.2421	53.5001	22.4644	54.6575
20.3167	90.346	22.0898	21.4706	52.2507		40.6333	21.0527	57.0033	22.0429	52.0989			20.3167	22.2654	53.5743	22.4586	54.6436
20.3333	90.411	22.0855	21.4884	54.7773		40.6667	21.077	53.3992	21.5851	54.254			20.3333	22.2654	53.5001	22.463	54.3812
20.35	90.3367	22.0898	21.6869	54.5543		40.7	21.077	54.2169	22.1869	52.1732			20.35	22.2654	53.3144	22.4688	54.5855
20.3667	90.3785	22.084	21.5909	51.0618		40.7333	21.0041	56.4462	22.2351	54.254			20.3667	22.2654	53.3516	22.4732	54.6459
20.3833	90.418	22.1059	21.3744	57.3039		40.7667	20.9798	53.5851	22.1389	48.9777			20.3833	22.312	53.4258	22.4513	54.3209
20.4	90.3437	22.0898	21.4815	53.2911		40.8	21.1012	55.3315	22.0429	56.2231			20.4	22.2887	53.5372	22.463	54.4161
20.4167	90.2763	22.1001	21.6869	52.0648		40.8333	21.1497	56.0746	22.2351	51.7274			20.4167	22.2887	53.3516	22.4717	54.5925
20.4333	90.3948	22.0884	21.4706	53.068		40.8667	21.1254	52.6561	22.0429	51.1328			20.4333	22.2421	53.4258	22.463	54.4277
20.45	90.2345	22.0782	21.4948	56.1147		40.9	21.077	55.1456	21.5851	55.8516			20.45	22.2654	53.3887	22.4659	54.437
20.4667	90.3855	22.0694	21.4948	51.7306		40.9333	21.1012	56.3345	22.0909	52.2103			20.4667	22.2654	53.7602	22.4688	54.69
20.4833	90.3553	22.0942	21.4465	52.5109		40.9667	21.077	52.136	22.2351	56.2974			20.4833	22.2887	53.7602	22.4805	54.8618
20.5	90.3483	22.0855	21.5669	55.8548		41	20.9555	54.9971	22.1389	48.8663			20.5	22.2887	54.1318	22.4688	54.8572
20.5167	90.3228	22.0796	21.4948	51.5076		41.0333	21.0395	54.6998	22.0429	55.3686			20.5167	22.2887	53.8345	22.4542	55.3795
20.5333	90.4435	22.1059	21.3744	53.8483		41.0667	20.8827	53.2136	22.1389	53.5109			20.5333	22.2654	54.2803	22.4877	54.9593
20.55	90.5178	22.0928	21.4465	55.5947		41.1	21.1254	56.892	22.0909	49.981			20.55	22.2654	54.2803	22.4542	55.1079
20.5667	90.3576	22.0884	21.4948	51.9534		41.1333	21.0395	53.8453	22.0429	58.0808			20.5667	22.2887	53.8345	22.4819	54.697
20.5833	90.4528	22.0898	21.4225	54.5543		41.1667	21.1012	54.7369	22.1629	51.0585			20.5833	22.2188	53.7974	22.4688	54.7109
20.6	90.3228	22.0709	21.4948	54.703		41.2	21.1739	56.7806	21.9948	50.7241			20.6	22.312	53.7974	22.4921	54.5252
20.6167	90.2926	22.0738	21.4706	51.6561		41.2333	21.1981	53.0648	22.0883	52.2846			20.6167	22.2887	53.6489	22.4907	54.6436
20.6333	90.1974	22.0694	21.4225	57.6755		41.2667	21.295	55.1827	22.1629	55.6285			20.6333	22.2654	53.8345	22.4848	54.7272
20.65	90.2067	22.0767	21.5188	53.068		41.3	21.1497	55.9629	22.2109	49.3493			20.65	22.312	53.5372	22.4892	54.5205
20.6667	90.216	22.0942	21.5429	53.616		41.3333	21.1254	52.3217	22.0909	54.0309			20.6667	22.3353	53.5372	22.4892	54.7481
20.6833	90.1951	22.0505	21.3984	56.1213		41.3667	21.077	54.9971	22.1629	56.0746			20.6833	22.3353	53.5372	22.5023	54.5229
20.7	90.216	22.068	21.5669	52.8824		41.4	21.1125	54.7369	22.2109	49.0894			20.7	22.312	53.686	22.4819	54.6645
20.7167	90.2276	22.0709	21.4465	53.9875		41.4333	20.8342	53.1022	22.0429	55.0713			20.7167	22.2887	53.7974	22.5067	54.7132
20.7333	90.1371	22.0738	21.3984	56.1955		41.4667	21.1012	56.4833	22.1629	53.0648			20.7333	22.312	53.8345	22.4921	54.8061
20.75	90.2183	22.0563	21.4948	52.9196		41.5	21.077	55.4057	21.9948	50.0553			20.75	22.312	53.9087	22.4907	54.7945
20.7667	90.2415	22.0578	21.4225	51.0247		41.5333	21.077	52.6561	21.9948	57.7464			20.7667	22.312	54.0204	22.4921	54.9895
20.7833	90.3948	22.0607	21.3744	56.7156		41.5667	21.1012	56.0746	22.0429	50.4268			20.7833	22.2887	54.206	22.5169	54.9988
20.8	90.274	22.0578	21.5188	52.9567		41.6	21.2223	54.2911	22.0429	54.0309			20.8	22.312	53.9459	22.5125	54.8502
20.8167	90.2438	22.0796	21.4465	53.9875		41.6333	21.1012	52.9163	22.1149	54.4767			20.8167	22.312	53.8716	22.4921	55.1729
20.8333	90.3297	22.0665	21.3744	57.6755		41.6667	21.0527	56.706	22.1389	49.1265			20.8333	22.3353	53.8345	22.5271	54.7156
20.85	90.2833	22.0592	21.4948	52.6594		41.7	20.8099	53.6223	21.9225	56.2974			20.85	22.2887	53.9459	22.5271	54.567
20.8667	90.3715	22.0636	21.4465	52.9567		41.7333	21.0527	53.8082	21.7781	52.6935			20.8667	22.312	53.6489	22.5271	54.5832
20.8833	90.4737	22.0636	21.4225	56.1147		41.7667	21.077	57.0776	22.2591	52.4705			20.8833	22.312	53.9087	22.4965	54.5809
20.9	90.5224	22.0665	21.4465	51.9905		41.8	21.1368	53.6594	22.1389	55.5914			20.9	22.312	53.7231	22.5242	54.6854
20.9167	90.6014	22.0826	21.4225	53.068		41.8333	21.0041	54.4767	22.1149	50.0181			20.9167	22.3353	53.7231	22.5227	54.6227
20.9333	90.6733	22.0971	21.4706	56.0033		41.8667	21.1739	56.6318	21.9706	56.9291			20.9333	22.3586	53.9087	22.5358	54.5925
20.95	90.5921	22.1248	21.4706	51.619		41.9	21.077	52.4333	22.1869	51.9504			20.95	22.312	53.9459	22.5358	54.4114
20.9667	90.5967	22.1044	21.4225	54.257		41.9333	21.1739	54.7369	21.9948	49.6837			20.9667	22.312	53.8345	22.5343	54.6575
20.9833	90.418	22.0928	21.4948	55.0746		41.9667	20.8342	55.257	22.0188	57.5979			20.9833	22.312	53.8345	22.5271	54.697
21	90.4017	22.0811	21.4948	51.4333		42	20.9555	53.548	22.2351	50.6499			21	22.312	53.9833	22.53	54.7481
21.0167	90.4806	22.0957	21.3022	56.4862		42.0333	21.1981	57.0776	21.9706	52.5076			21.0167	22.312	54.3174	22.5358	54.9733
21.0333	90.4296	22.0782	21.5429	54.5543		42.0667	21.2465	56.1489	21.7981	50.4268			21.0333	22.3586	54.0947	22.5358	55.1427
21.05	90.4064	22.0811	21.4948	51.2846		42.1	21.1739	52.9163	22.3311	56.2231			21.05	22.312	54.1689	22.5285	54.9036
21.0667	90.4922	22.0986	21.3744	57.6755		42.1333	21.1254	54.068	22.2351	49.5352			21.0667	22.3586	53.9833	22.5343	54.9733
21.0833	90.4017	22.084	21.5429	53.4767		42.1667	21.1368	54.5513	22.0188	56.0375			21.0833	22.3353	53.8716	22.5358	54.7899
21.1	90.3019	22.0811	21.3984	51.4333		42.2	20.8827	52.9905	22.0883	51.8387			21.1	22.2887	53.9833	22.5343	54.8572
21.1167	90.3089	22.0753	21.3984	56.0099		42.2333	21.1497	56.4462	22.2831	54.9228			21.1167	22.2887	54.0204	22.5314	54.7039
21.1333	90.2578	22.0767	21.4948	53.2911		42.2667	21.1981	56.2231	22.3311	51.9504			21.1333	22.2887	53.8345	22.5416	54.5252
21.15	90.4064	22.0884	21.4465	53.5786		42.3	21.1497	52.5076	22.1389	50.8729			21.15	22.3353	53.6489	22.5416	54.5205
21.1667	90.4133	22.0869	21.3022	57.8611		42.3333	21.1254	54.9228	22.0188	58.6383			21.1667	22.3586	53.5743	22.5416	54.5089
21.1833	90.3855	22.0782	21.4948	52.9196		42.3667	20.9665	53.8453	22.2109	50.6499			21.1833	22.312	53.8345	22.5373	54.4579
21.2	90.4458	22.0826	21.4225	52.9567		42.4	20.9313	53.325	21.9225	51.6902			21.2	22.3353	53.5743	22.5504	54.5739
21.2167	90.411	22.084	21.4706	56.7464		42.4333	21.0527	56.7806	22.0429	56.3716			21.2167	22.3586	53.7231	22.5387	54.4416
21.2333	90.483	22.0928	21.4706	52.0277		42.4667	21.0395	53.6965	22.0909	49.3121			21.2333	22.3586	53.7974	22.5402	54.5577
21.25	90.6316	22.0869	21.4465	53.8483		42.5	21.1254	55.2944	22.0188	55.2198			21.25	22.3586	53.8345	22.5678	54.4857
21.2667	90.7128	22.1161	21.5188	56.0776		42.5333	21.1497	55.7773	21.5609	54.1797			21.2667	22.3353	54.0947	22.5562	54.6668
21.2833	90.6548	22.1001	21.4948	51.8049		42.5667	21.2709	52.1732	22.3311	53.2507			21.2833	22.3586	54.0947	22.5475	54.8107
21.3	90.7314	22.1088	21.3744	54.1456		42.6	21.1012	55.4057	22.2109	50.5385			21.3	22.2887	54.1689	22.5562	54.8781
21.3167	90.6199	22.0957	21.4948	55.186		42.6333	20.8342	54.6998	21.9948	57.5237			21.3167	22.3819	54.0947	22.5533	54.8061
21.3333	90.613	22.1205	21.5909	51.2846		42.6667	21.0285	52.9534	21.9948	54.2911			21.3333	22.3353	54.2803	22.5722	54.6482
21.35	90.4946	22.0898	21.3744	53.9228		42.7	21.1254	56.2974	22.1269	53.6965			21.35	22.3353	53.9833	22.5504	54.6204
21.3667	90.5642	22.1044	21.5429	54.7773		42.7333	21.0638	54.3653	22.1629	49.4981			21.3667	22.3819	53.9459	22.5489	54.7991
21.3833	90.4992	22.0913	21.5188	51.6935		42.7667	21.0285	53.548	22.0188	58.0808			21.3833	22.3819	53.7602	22.5649	54.5879
21.4	90.4435	22.0971	21.3503	56.5979		42.8	21.0285	57.3006	22.2591	51.2445			21.4	22.3586	53.9459	22.5664	54.5345
21.4167	90.3228	22.0869	21.5188	54.7773		42.8333	21.0638	53.8082	21.9948	50.91			21.4167	22.2887	53.8716	22.5664	54.6018
21.4333	90.4621	22.0636	21.5188	51.4705		42.8667	21.1254	55.0713	22.0669	57.5979			21.4333	22.3353	53.8716	22.5591	54.5577
21.45	90.4249	22.0826	21.3984	56.0776		42.9	21.295	56.1117	22.1389	49.9439			21.45	22.3586	53.8345	22.5591	54.7086
21.4667	90.418	22.0942	21.5909	54.2198		42.9333	21.2465	52.7678	21.9948	52.3962			21.4667	22.4052	53.7974	22.5737	54.553
21.4833	90.3948	22.0709	21.4948	51.2103		42.9667	21.1739	55.4057	22.1149	54.774			21.4833	22.3586	53.9087	22.5591	54.7225
21.5	90.4319	22.0898	21.3984	56.8644		43	21.1739	56.186	22.0909	49.2008			21.5	22.3819	53.9459	22.5591	54.7039
21.5167	90.5085	22.0811	21.5909	53.4025		43.0333	21.077	52.4705	21.9225	55.5914			21.5167	22.3819	54.0947	22.5664	54.9477
21.5333	90.3622	22.0636	21.4465	51.2846		43.0667	21.1012	55.1827	22.2109	52.4705			21.5333	22.312	54.2432	22.5795	55.0058
21.55	90.3855	22.0534	21.3744	57.9353		43.1	21.1611	55.6285	21.9948	50.3897			21.55	22.3586	54.3174	22.5882	54.8386
21.5667	90.2787	22.0607	21.5909	53.6626		43.1333	20.8342	53.6223	21.9948	57.5237			21.5667	22.2887	54.1689	22.5649	54.9686
21.5833	90.2253	22.0636	21.4465	53.8016		43.1667	21.1012	56.3345	22.1869	49.7954			21.5833	22.3586	54.1318	22.5708	54.9036
21.6	90.2787	22.0592	21.3984	57.5638		43.2	21.1981	55.6285	21.9948	54.0309			21.6	22.3819	54.0204	22.5911	54.7829
21.6167	90.3344	22.065	21.5669	52.7336		43.2333	21.1981	52.5076	22.2109	52.9534			21.6167	22.3586	54.206	22.5926	54.6738
21.6333	90.3321	22.0505	21.4225	53.3282		43.2667	21.077	55.9258	22.0188	49.3493			21.6333	22.3586	53.8345	22.5722	54.4416
21.65	90.5433	22.065	21.4948	56.5979		43.3	21.1497	56.6318	21.9465	57.412			21.65	22.312	53.8345	22.5081	54.5786
21.6667	90.476	22.0636	21.4706	52.1022		43.3333	21.1739	52.842	22.1629	51.1328			21.6667	22.2887	53.5743	22.5329	54.3093
21.6833	90.4853	22.0724	21.3503	54.3686		43.3667	21.0527	54.3282	22.0429	51.5043			21.6833	22.2887	53.5372	22.5169	54.2721
21.7	90.5619	22.0796	21.5669	55.0375		43.4	21.077	57.1147	22.0669	57.8207			21.7	22.1955	53.7974	22.5183	54.1816
21.7167	90.4737	22.0913	21.4948	51.1732		43.4333	21.077	53.2878	22.1149	50.2783			21.7167	22.2654	53.5743	22.4892	54.4137
21.7333	90.5573	22.0767	21.3022	56.0404		43.4667	21.0285	53.7707	22.0429	53.3621			21.7333	22.2654	53.686	22.4892	54.3348
21.75	90.548	22.0753	21.5669	54.7773		43.5	20.9798	56.2231	22.1869	55.0342			21.75	22.2188	53.7602	22.5096	54.3441
21.7667	90.5108	22.0826	21.4948	53.9504		43.5333	21.0041	53.0648	22.1389	49.0523			21.7667	22.2188	53.8716	22.4776	54.6715
21.7833	90.5596	22.0898	21.3503	56.1147		43.5667	21.0041	54.8111	21.9948	55.6659			21.7833	22.2887	53.7602	22.4892	54.6111
21.8	90.6176	22.1059	21.5188	54.6285		43.6	21.1368	55.2944	21.8984	53.9938			21.8	22.2421	53.9459	22.4907	54.5322
21.8167	90.5503	22.0884	21.4948	51.2103		43.6333	20.8099	53.1022	22.2591	51.0214			21.8167	22.2188	53.5743	22.4776	54.4857
21.8333	90.6919	22.1117	21.3984	57.6383		43.6667	21.0285	56.7431	22.1149	53.3621			21.8333	22.2887	53.2402	22.4688	54.3975
21.85	90.5874	22.0971	21.5909	53.0309		43.7	21.1012	54.6998	22.1869	54.9228			21.85	22.2421	53.3887	22.4703	54.3162
21.8667	90.6037	22.119	21.4706	51.1732		43.7333	21.0527	53.1393	22.0909	49.4238			21.8667	22.2188	53.5372	22.4659	54.0934
21.8833	90.4714	22.0971	21.4706	57.5266		43.7667	21.1254	56.9662	21.9948	56.2602			21.8833	22.2188	53.4258	22.4659	54.0539
21.9	90.4667	22.0928	21.5429	52.6223		43.8	21.1012	53.9196	22.2109	52.0247			21.9	22.2188	53.0914	22.4528	54.3209
21.9167	90.3994	22.0869	21.4225	51.5076		43.8333	21.077	54.1052	21.9948	51.1699			21.9167	22.2188	52.98	22.4513	54.1584
21.9333	90.353	22.0928	21.4225	56.0841		43.8667	21.0285	57.2264	21.9434	51.7645			21.9333	22.2421	53.0914	22.4557	53.9726
21.95	90.4412	22.0782	21.5669	53.1052		43.9	21.0285	53.6965	22.2109	57.1893			21.95	22.2188	53.1656	22.4411	54.2187
21.9667	90.3506	22.084	21.3744	52.9567		43.9333	21.0041	54.0309	22.2591	49.9068			21.9667	22.172	53.3516	22.447	54.1885
21.9833	90.2624	22.0767	21.5188	56.4491		43.9667	20.907	56.5947	21.9948	53.4738			21.9833	22.1955	53.5001	22.4542	54.1398
22	90.2903	22.049	21.5188	51.8792		44	21.1125	53.6223	22.1629	55.257			22	22.2188	53.2402	22.4236	54.4509
22.0167	90.3785	22.0505	21.4225	52.8082		44.0333	20.9798	56.2602	22.1149	49.2379			22.0167	22.1955	53.3144	22.4528	54.43
22.0333	90.3576	22.0767	21.4948	55.7431		44.0667	21.1739	55.8144	21.9225	56.6318			22.0333	22.1955	53.2773	22.4076	54.5693
22.05	89.7029	22.0461	21.4948	51.9163		44.1	21.1497	52.3962	22.1389	52.5076			22.05	22.2188	53.4258	22.4207	54.3511
22.0667	88.9182	22.0067	21.3744	54.3315		44.1333	21.1254	55.6659	22.0909	49.4609			22.0667	22.1955	53.3144	22.4266	54.1189
22.0833	88.2844	21.9323	21.3368	56.7464		44.1667	21.1012	56.4462	21.7781	55.8516			22.0833	22.1955	53.1285	22.4178	54.0771
22.1	88.1985	21.9411	21.3368	53.6998		44.2	21.1497	53.1393	22.1149	56.409			22.1	22.172	53.1285	22.4105	54.0446
22.1167	88.1428	21.9162	21.7831	53.3653		44.2333	21.077	53.8082	22.3311	50.7612			22.1167	22.2188	53.1656	22.4236	53.9053
22.1333	88.0313	21.9104	21.7831	52.5109		44.2667	20.907	55.2944	22.0429	50.2783			22.1333	22.2188	53.0914	22.4164	53.9726
22.15	88.0476	21.8987	21.7109	55.1489		44.3	20.8827	52.8792	22.1389	57.6722			22.15	22.1487	52.98	22.3697	54.2118
22.1667	88.1567	21.9002	21.6389	51.2846		44.3333	21.0527	55.7773	22.1869	50.1298			22.1667	22.1955	52.9429	22.3741	54.0191
22.1833	87.9269	21.8987	21.4225	57.7868		44.3667	21.1125	55.2198	22.0669	53.1765			22.1833	22.172	53.0543	22.3756	53.8426
22.2	87.8433	21.89	21.3744	58.3877		44.4	20.9555	53.7336	22.1869	54.3282			22.2	22.172	52.98	22.3741	54.2559
22.2167	87.6576	21.8228	21.3262	56.412		44.4333	21.1012	57.1147	22.0429	49.0523			22.2167	22.1487	53.0543	22.3931	54.2025
22.2333	87.5368	21.836	21.9989	53.1797		44.4667	21.1739	53.9938	21.9465	55.9629			22.2333	22.102	53.3887	22.3727	54.3766
22.25	87.5531	21.8199	21.5909	53.2445		44.5	21.1254	52.9905	22.1869	52.136			22.25	22.1487	53.3144	22.3187	54.9918
22.2667	87.5345	21.8403	21.5669	56.4928		44.5333	21.077	56.706	21.9948	49.9068			22.2667	22.1253	53.2028	22.3493	54.6668
22.2833	87.5484	21.8199	21.6149	52.5851		44.5667	21.1125	53.6223	21.9465	57.8952			22.2833	22.1487	53.3516	22.3625	54.3627
22.3	62.8623	21.1257	21.5429	53.5414		44.6	21.0041	54.9228	21.9948	51.1328			22.3	22.1487	53.2402	22.3304	54.4486
22.3167	54.6136	21.5781	21.5188	57.4524		44.6333	21.0527	57.1147	22.1149	51.8759			22.3167	22.1253	53.0914	22.3668	54.2141
22.3333	61.7642	21.6562	21.5429	52.8453		44.6667	21.2709	53.1393	22.0669	55.5543			22.3333	22.1253	53.1285	22.3464	54.0817
22.35	55.2636	21.2408	21.5188	53.913		44.7	21.2223	54.4767	22.0669	48.9035			22.35	22.0554	53.0914	22.3391	53.9982
22.3667	70.8392	21.4142	21.4297	56.4491		44.7333	21.1497	56.8177	21.9706	55.0342			22.3667	22.1253	53.0171	22.3319	53.8867
22.3833	79.2505	20.9909	21.4333	52.5851		44.7667	21.1739	52.9905	22.1629	53.325			22.3833	22.0787	53.1656	22.3333	53.8728
22.4	86.1578	21.0181	21.7351	53.8854		44.8	21.1254	54.9228	22.0669	48.8292			22.4	22.1487	52.98	22.345	53.9332
22.4167	89.4591	21.2528	21.5669	54.1456		44.8333	21.0041	57.635	21.9706	56.3345			22.4167	22.1253	53.1285	22.3173	53.8937
22.4333	73.2143	21.0035	21.4948	52.7707		44.8667	20.8585	53.7707	21.8503	52.2846			22.4333	22.1253	52.9058	22.3012	54.3023
22.45	73.3907	21.1609	21.5429	57.9725		44.9	21.077	54.6255	22.3311	55.7402			22.45	22.032	53.2402	22.3085	54.2605
22.4667	79.9841	21.168	21.5188	52.8082		44.9333	21.1611	55.6659	22.1629	49.1636			22.4667	22.1253	53.2028	22.2881	54.4602
22.4833	84.2308	21.4503	21.4465	53.1052		44.9667	20.9313	53.4366	22.0188	55.2198			22.4833	22.0787	53.3887	22.3012	54.3371
22.5	74.9973	21.2528	21.4948	56.2635		45	21.1012	56.3345	22.2351	53.7707			22.5	22.0554	53.4258	22.3042	54.3812
22.5167	74.6421	21.2733	21.4706	51.9534		45.0333	21.077	55.8144	22.1389	48.8663			22.5167	22.0787	53.0914	22.2867	54.423
22.5333	76.0141	21.4298	21.3744	54.4057		45.0667	21.1739	52.8049	22.0429	56.409			22.5333	22.0554	53.0543	22.3042	54.3255
22.55	72.0256	21.285	21.5188	55.7806		45.1	21.1739	55.703	21.754	51.3558			22.55	22.0787	53.2402	22.2575	54.5229
22.5667	75.8423	21.5511	21.5188	51.9534		45.1333	20.9908	53.9938	22.2109	53.0277			22.5667	22.0554	53.1285	22.2677	54.4462
22.5833	75.9816	21.7002	21.4465	54.0713		45.1667	20.9555	54.3282	22.2351	54.1052			22.5833	22.0787	53.0914	22.2794	54.0934
22.6	64.4573	21.3187	21.5188	54.6285		45.2	21.1012	57.5608	22.0909	49.8325			22.6	22.0087	53.2028	22.2852	54.0005
22.6167	72.0372	21.4839	21.4948	51.4333		45.2333	21.1981	54.254	21.9948	56.7806			22.6167	22.032	52.9429	22.2794	53.8658
22.6333	76.439	21.8579	21.4225	57.1922		45.2667	21.1739	53.5109	22.2109	51.0956			22.6333	22.0087	52.98	22.2532	54.0585
22.65	64.4689	21.4883	21.5429	53.4767		45.3	21.1497	56.5947	22.0188	51.3929			22.65	22.0554	52.98	22.2561	54.1955
22.6667	63.8629	21.3582	21.4465	51.0618		45.3333	21.077	53.1393	22.0188	56.8548			22.6667	22.032	52.9429	22.2575	54.3905
22.6833	74.9183	21.8184	21.3503	57.8611		45.3667	21.0527	53.6223	22.1149	49.4609			22.6833	21.9854	53.3144	22.2575	54.4254
22.7	71.2525	21.7863	21.4948	52.6965		45.4	21.0041	56.706	21.9465	54.4767			22.7	21.9621	53.3516	22.2561	54.5809
22.7167	59.4541	21.2777	21.3984	51.8792		45.4333	20.9555	53.6223	22.1389	53.1393			22.7167	22.0087	53.2773	22.2444	54.6668
22.7333	65.9524	21.5526	21.4706	56.8952		45.4667	21.0527	54.4025	21.9948	49.9068			22.7333	22.032	53.3887	22.2561	54.5739
22.75	74.3565	21.9513	21.5429	52.325		45.5	20.907	56.2974	21.9706	58.1551			22.75	21.9385	53.5743	22.2298	54.7899
22.7667	62.9366	21.687	21.4706	51.619		45.5333	20.8099	53.3992	22.1149	50.8729			22.7667	21.9854	53.4629	22.2415	54.5693
22.7833	57.5667	21.2397	21.4333	55.4833		45.5667	21.0285	55.9258	22.0188	50.5756			22.7833	22.032	53.6117	22.2094	54.5205
22.8	65.8549	21.6461	21.3609	53.5513		45.6	20.9313	55.8516	21.9948	57.8207			22.8	22.032	53.1656	22.2342	54.3882
22.8167	74.8533	22.1146	21.7831	52.3621		45.6333	21.0041	53.1393	22.1869	49.8325			22.8167	22.0087	53.0171	22.2196	54.2721
22.8333	60.7496	21.6651	21.5909	56.412		45.6667	21.2465	56.2602	21.9225	52.2474			22.8333	21.9854	53.1656	22.2182	54.17
22.85	56.3269	21.1943	21.4465	53.1423		45.7	20.9313	53.7707	21.6092	53.3621			22.85	21.9854	53.2028	22.224	54.1235
22.8667	65.1746	21.6213	21.5429	53.5513		45.7333	21.2223	54.5138	22.1869	53.325			22.8667	21.9854	53.1656	22.2342	54.1189
22.8833	73.6809	22.0884	21.6389	55.6318		45.7667	21.1254	56.8548	22.3071	53.4366			22.8833	22.0087	53.1656	22.2021	54.4509
22.9	58.7461	21.5672	21.5188	51.9534		45.8	20.9313	53.3992	22.1149	49.6837			22.9	21.9621	53.1656	22.1846	54.5786
22.9167	57.4436	21.2631	21.3984	57.6009		45.8333	21.1254	56.2974	22.0669	57.1147			22.9167	21.9621	53.2402	22.1905	54.5763
22.9333	70.0429	21.7571	21.5909	54.3686		45.8667	21.1497	56.3716	22.2109	51.2445			22.9333	21.9621	53.4629	22.1948	54.5623
22.95	70.9321	22.0548	21.5429	51.2846		45.9	21.295	52.842	22.0188	51.3187			22.95	21.9385	53.5372	22.1876	54.5809
22.9667	55.584	21.3655	21.4706	53.4767		45.9333	21.077	54.4025	22.0909	57.1147			22.9667	21.9854	53.7974	22.1919	54.7016
22.9833	59.807	21.3742	21.5669	54.703		45.9667	20.8099	55.8144	22.1389	49.1265			22.9833	21.9621	53.5372	22.2094	54.5971
23	71.1271	21.9119	21.5429	51.0247		46	20.8342	53.6594	21.9465	52.3962			23	21.9385	53.2773	22.1876	54.7945
23.0167	63.1688	21.9542	21.3744	55.8177		46.0333	21.077	56.6689	21.8709	51.7645			23.0167	21.9385	53.6489	22.1526	54.834
23.0333	54.0726	21.2543	21.5188	54.8887		46.0667	20.8099	53.4366	22.1269	51.8759			23.0333	21.9152	53.6489	22.205	54.5484
23.05	61.6597	21.4591	21.5188	51.6935		46.1	21.077	54.4767	22.0909	53.4366			23.05	21.9385	53.4629	22.1628	54.7272
23.0667	71.7238	21.9965	21.3984	52.6965		46.1333	20.907	55.8144	22.1149	53.4738			23.0667	21.9621	53.2773	22.154	54.8107
23.0833	59.872	21.7338	21.4706	55.5204		46.1667	20.9313	53.2136	22.1149	50.3897			23.0833	21.9385	53.4629	22.1715	54.4254
23.1	55.8162	21.3406	21.5909	52.0277		46.2	21.2709	56.0746	21.9465	57.7835			23.1	21.9385	53.3516	22.1788	54.1793
23.1167	63.8513	21.7863	21.3744	54.7773		46.2333	20.8585	55.1084	22.0188	51.2816			23.1167	21.9621	53.2402	22.1657	54.4184
23.1333	64.8728	22.1453	21.4948	54.7773		46.2667	21.0527	53.548	22.1389	53.3621			23.1333	21.9385	53.686	22.1642	54.3255
23.15	54.7111	21.5541	21.4948	51.3962		46.3	21.1497	56.7806	22.1149	53.4366			23.15	21.8685	53.3887	22.1628	54.4927
23.1667	58.6439	21.5789	21.3984	56.2264		46.3333	20.8342	53.6223	22.1149	49.4981			23.1667	21.8919	53.3144	22.1628	54.3534
23.1833	64.7034	22.0446	21.5669	54.7773		46.3667	21.1497	54.5884	22.0429	56.6689			23.1833	21.9152	53.0914	22.1496	54.4323
23.2	55.2079	21.6388	21.5429	51.6935		46.4	21.1739	56.6318	21.9465	50.9472			23.2	21.9152	53.4258	22.1409	54.5252
23.2167	57.0768	21.4854	21.4465	56.0404		46.4333	21.1739	53.325	22.1389	52.0247			23.2167	21.9385	53.2402	22.1205	54.3627
23.2333	63.7863	22.0096	21.4948	53.6998		46.4667	21.1981	54.8483	22.0669	56.2974			23.2333	21.9385	52.9429	22.1146	54.5066
23.25	56.5707	21.7703	21.5188	51.3591		46.5	21.1739	57.0033	22.1389	49.0523			23.25	21.8919	53.2402	22.1205	54.6273
23.2667	53.3135	21.2967	21.3744	56.2326		46.5333	21.2223	53.2878	21.9948	54.6998			23.2667	21.8919	53.3887	22.0942	54.7922
23.2833	62.1588	21.7878	21.5909	53.254		46.5667	21.1497	54.4025	22.1869	52.8792			23.2833	21.9152	53.0914	22.1146	54.7016
23.3	60.204	21.8637	21.4465	51.9163		46.6	21.0527	56.5575	22.0909	49.7582			23.3	21.8919	53.1285	22.119	54.8131
23.3167	51.5188	21.2601	21.3984	57.118		46.6333	21.1254	52.9905	22.0188	57.7464			23.3167	21.9152	53.3516	22.0986	54.7945
23.3333	59.7908	21.5891	21.5188	52.5851		46.6667	21.077	55.1827	22.0429	50.3897			23.3333	21.9152	53.3516	22.1278	54.4834
23.35	63.3614	22.0621	21.4706	52.1022		46.7	21.1125	55.3686	22.0429	53.1022			23.35	21.8685	53.2773	22.1365	54.4764
23.3667	53.4574	21.614	21.3744	56.7464		46.7333	20.8827	53.1765	22.0909	54.4025			23.3667	21.9385	53.2773	22.1044	54.5322
23.3833	54.3907	21.3011	21.6389	52.8824		46.7667	21.0285	56.5204	22.1149	49.4238			23.3833	21.8919	53.3887	22.1351	54.3859
23.4	61.8338	21.836	21.4948	52.3621		46.8	21.1125	54.1052	21.9225	56.5204			23.4	21.9152	53.4629	22.1103	54.6738
23.4167	56.58	21.6987	21.2709	53.6255		46.8333	21.077	53.9938	22.0909	52.0247			23.4167	21.8919	53.4629	22.0855	55.0174
23.4333	52.1573	21.3187	21.4225	55.409		46.8667	21.077	56.8177	22.0188	49.9439			23.4333	21.9152	53.2773	22.1176	54.6134
23.45	60.0508	21.7761	21.6389	53.2169		46.9	20.8342	53.4366	21.9706	57.7835			23.45	21.9152	53.4258	22.1132	54.4462
23.4667	55.447	21.6899	21.7109	56.7835		46.9333	21.1497	55.5171	22.0429	50.3897			23.4667	21.8919	53.2773	22.1132	54.567
23.4833	52.1759	21.2499	21.6389	51.9534		46.9667	20.9313	56.0001	22.0909	54.9228			23.4833	21.8919	53.5743	22.0957	54.6831
23.5	59.2313	21.6563	21.4465	55.706		47	20.9555	53.1022	21.9434	51.8759			23.5	21.8452	53.686	22.0869	54.9802
23.5167	59.8604	21.9819	21.3262	54.5914		47.0333	21.1012	56.6318	22.3311	53.1393			23.5167	21.8218	53.5372	22.0869	55.0824
23.5333	51.0383	21.4093	21.6629	52.3992		47.0667	21.2465	54.2911	22.2351	53.2878			23.5333	21.8919	53.0914	22.0898	54.8432
23.55	57.2533	21.5497	21.4465	52.6594		47.1	21.2223	52.619	22.1389	51.0585			23.55	21.8685	53.2773	22.0942	54.625
23.5667	61.2348	22.0053	21.5669	56.2635		47.1333	21.1254	56.186	22.0669	58.5266			23.5667	21.8919	53.3516	22.0796	54.8224
23.5833	52.1132	21.5818	21.5909	52.0277		47.1667	21.1497	54.6255	22.2109	50.5014			23.5833	21.8452	53.3516	22.0724	54.9199
23.6	52.7563	21.2645	21.3984	54.5914		47.2	21.1254	52.5447	21.9706	52.0618			23.6	21.8685	53.5372	22.0505	54.9268
23.6167	58.5673	21.6666	21.4884	57.341		47.2333	21.1012	56.1489	22.0669	57.1521			23.6167	21.8919	53.1656	22.0884	54.4532
23.6333	59.8744	22.0476	21.4781	54.8887		47.2667	21.1611	54.3282	22.1389	49.3493			23.6333	21.8452	53.2402	22.0709	54.2953
23.65	49.3737	21.3728	21.5188	52.8824		47.3	20.907	52.7306	21.9706	53.2878			23.65	21.8919	53.0543	22.0898	54.4323
23.6667	56.645	21.5073	21.8311	52.2136		47.3333	21.0285	56.409	22.0669	55.2198			23.6667	21.8452	53.5372	22.0505	54.7504
23.6833	58.9782	21.9396	21.6389	55.5947		47.3667	21.0395	53.9567	22.0669	48.6807			23.6833	21.8218	53.2402	22.0724	54.5484
23.7	50.1166	21.4035	21.6869	51.8049		47.4	21.0527	54.4396	21.9948	54.4025			23.7	21.8685	53.4629	22.0417	54.834
23.7167	55.2775	21.4825	21.4465	57.8982		47.4333	21.1012	57.7093	22.1149	53.3992			23.7167	21.8452	53.3144	22.0621	54.2559
23.7333	56.3826	21.7907	21.3368	54.9258		47.4667	21.1497	53.6965	21.9948	49.4238			23.7333	21.8452	53.3516	22.0476	54.502
23.75	51.7208	21.3362	21.7591	53.3653		47.5	21.1739	54.254	21.9706	57.1147			23.75	21.8218	53.3516	22.0534	54.3534
23.7667	55.8417	21.595	21.3984	53.2169		47.5333	21.0041	56.3345	21.9948	50.5756			23.7667	21.7985	53.7231	22.0782	54.5368
23.7833	55.9764	21.8841	21.4706	57.5638		47.5667	20.8099	53.4366	22.0669	51.5786			23.7833	21.8685	53.1656	22.0359	54.8432
23.8	52.6123	21.4284	21.5909	52.5851		47.6	21.1012	56.2231	22.1149	55.1456			23.8	21.8452	53.2773	22.0578	54.8734
23.8167	55.2961	21.5658	21.4706	53.1423		47.6333	21.2223	55.8887	22.0669	49.0523			23.8167	21.8452	53.2773	22.049	54.7736
23.8333	57.4575	21.9483	21.5669	55.8177		47.6667	21.1254	52.5447	21.9948	54.8483			23.8333	21.8452	53.3887	22.0038	54.8084
23.85	50.1723	21.4327	21.5429	51.7306		47.7	21.1254	54.6626	22.1389	53.1765			23.85	21.8218	53.3144	22.0009	54.9756
23.8667	55.0152	21.6286	21.4225	55.0001		47.7333	21.1254	55.7402	22.1149	48.7178			23.8667	21.7751	53.4258	22.0009	55.3285
23.8833	54.2978	21.8097	21.4092	56.7835		47.7667	21.1012	52.3591	21.9706	56.0001			23.8833	21.8218	53.1656	22.0155	54.9083
23.9	52.3407	21.4137	21.8311	55.9291		47.8	21.0527	55.4429	22.1149	51.6902			23.9	21.8218	53.1285	22.0111	54.8432
23.9167	57.1395	21.8929	21.6149	53.913		47.8333	21.1368	55.1084	21.9706	49.7582			23.9167	21.8452	53.2028	22.0315	54.6413
23.9333	52.5195	21.744	21.4706	52.7707		47.8667	20.8099	53.8453	21.9706	58.341			23.9333	21.7985	53.3887	22.0476	54.5902
23.95	53.1463	21.4766	21.2465	51.7306		47.9	21.1012	56.6689	22.1389	50.687			23.95	21.8452	53.0543	22.065	54.5461
23.9667	56.3014	21.8549	21.7591	53.8854		47.9333	20.8099	53.9938	21.9465	52.4333			23.9667	21.8218	53.1656	22.049	54.6993
23.9833	55.5492	22.0023	21.6389	53.8759		47.9667	21.0527	53.9567	21.7012	49.7954			23.9833	21.8218	53.2402	22.0344	54.6575
24	51.5792	21.5862	21.4948	56.753		48	20.9798	56.6689	22.1629	56.706			24	21.7751	53.3887	22.0373	54.8224
24.0167	53.6315	21.6607	21.5909	52.9938		48.0333	21.1125	53.6965	22.1629	50.9843			24.0167	21.8452	53.4258	22.0446	54.7016
24.0333	55.0918	21.9016	21.4948	51.8049		48.0667	21.1012	55.4429	22.2831	57.4862			24.0333	21.8218	53.2402	22.0023	54.8548
24.05	53.2484	21.852	21.5188	57.7126		48.1	21.1254	57.8952	22.0909	50.4268			24.05	21.8218	53.3144	22.0476	54.4114
24.0667	52.3314	21.5877	21.5429	52.2507		48.1333	21.1981	54.3282	22.2351	55.0342			24.0667	21.8218	53.5001	21.9746	55.0545
24.0833	54.0866	21.7221	21.4948	51.6935		48.1667	21.1497	52.8792	21.5609	50.9843			24.0833	21.7751	53.6117	22.0446	54.7713
24.1	54.6159	21.8579	21.4225	57.7126		48.2	20.9798	56.2602	22.2831	55.6659			24.1	21.7751	53.8716	22.0111	54.9663
24.1167	53	21.687	21.5909	52.7336		48.2333	20.9908	53.4366	21.754	51.1699			24.1167	21.8452	53.2028	22.0053	54.9872
24.1333	53.3715	21.5979	21.4948	51.8049		48.2667	21.0285	55.2198	22.2831	56.3345			24.1333	21.7985	53.2773	21.9907	54.9733
24.15	54.1353	21.7075	21.4706	57.1551		48.3	21.1254	55.8887	21.9465	54.0309			24.15	21.8218	53.2773	22.0082	54.8177
24.1667	53.8567	21.6943	21.6149	52.1393		48.3333	21.1739	52.4705	22.1029	53.5851			24.1667	21.7985	53.5001	21.9425	55.2751
24.1833	53.7453	21.6476	21.4465	52.4366		48.3667	21.2223	56.0001	22.2109	49.2379			24.1833	21.7985	53.5001	21.9673	55.3958
24.2	54.4441	21.6885	21.4465	55.8548		48.4	21.2709	55.7402	21.9948	56.6318			24.2	21.7751	53.2402	21.944	55.7649
24.2167	54.7714	21.7381	21.5188	51.5819		48.4333	21.8503	54.1797	21.8984	54.6255			24.2167	21.7985	53.3516	22.0023	55.2124
24.2333	54.2282	21.6549	21.3744	56.1521		48.4667	22.2351	56.2602	22.175	52.5076			24.2333	21.7985	53.0543	21.9702	55.2472
24.25	54.6995	21.6344	21.5188	54.7773		48.5	21.9706	54.6255	22.1149	49.6837			24.25	21.7985	53.3516	21.9921	54.9013
24.2667	55.0013	21.7177	21.4948	51.5447		48.5333	22.3071	53.3992	22.0909	58.341			24.2667	21.7985	53.0543	22.0038	54.6529
24.2833	54.6089	21.6972	21.3984	56.0404		48.5667	22.3071	57.4862	22.2591	51.1328			24.2833	21.7985	53.3516	22.0038	54.7945
24.3	54.5787	21.6301	21.6149	53.8111		48.6	22.1869	53.8453	22.0429	50.687			24.3	21.7985	53.3887	21.9717	54.9013
24.3167	54.7273	21.7104	21.5188	53.7274		48.6333	22.3311	54.4396	21.7056	56.4462			24.3167	21.8218	53.0171	21.979	54.8224
24.3333	54.5811	21.6768	21.4225	56.344		48.6667	22.3071	58.2293	21.9225	51.2445			24.3333	21.7751	53.3887	21.9337	55.4283
24.35	54.8364	21.6841	21.5669	52.8824		48.7	22.3071	54.0309	22.3071	56.7806			24.35	21.7985	53.4629	21.9658	54.95
24.3667	54.7691	21.7557	21.4706	51.6935		48.7333	22.2109	54.2169	22.1629	49.2008			24.3667	21.7751	53.5001	21.9586	55.0058
24.3833	54.3396	21.7075	21.4706	57.824		48.7667	21.9948	56.2231	22.0188	54.2911			24.3833	21.7985	53.3144	21.9542	55.1474
24.4	54.3535	21.7162	21.5188	52.6965		48.8	21.8262	53.4366	22.1629	53.8824			24.4	21.7751	53.4258	21.9819	54.7689
24.4167	54.4162	21.7104	21.4465	51.5076		48.8333	22.1149	56.0375	22.0669	49.6837			24.4167	21.7751	53.2773	21.9586	55.3192
24.4333	54.9943	21.7264	21.4948	56.8952		48.8667	22.1869	55.6285	22.0669	57.5237			24.4333	21.7518	53.5372	21.9921	55.0661
24.45	54.9084	21.7191	21.4948	52.4738		48.9	22.1629	52.5076	22.1389	51.0214			24.45	21.7518	53.3887	21.995	54.755
24.4667	54.6925	21.6929	21.4706	51.3217		48.9333	22.1629	56.1117	21.9948	50.9472			24.4667	21.7751	53.1285	21.9337	55.0592
24.4833	54.8225	21.6768	21.4948	56.5979		48.9667	21.7297	54.2169	22.0642	53.3992			24.4833	21.7518	53.4258	21.9848	54.7782
24.5	54.9711	21.7031	21.5429	52.6594		49	21.9948	54.1052	22.2831	54.9599			24.5	21.7518	53.3516	21.9819	55.1311
24.5167	54.7946	21.6826	21.4948	52.9567		49.0333	22.1149	57.7464	21.6333	50.5756			24.5167	21.7518	53.6117	21.9264	55.0615
24.5333	54.7761	21.7221	21.5429	56.1147		49.0667	22.0669	53.3992	22.355	56.6318			24.5333	21.7518	53.4258	21.9834	54.7039
24.55	54.8852	21.7089	21.4706	52.1022		49.1	22.1389	54.1423	22.2591	50.0553			24.55	21.7518	53.3887	21.9308	54.8618
24.5667	54.9781	21.779	21.4225	56.1147		49.1333	22.0429	56.9662	22.0429	51.9504			24.5667	21.7518	53.3516	21.979	54.8874
24.5833	54.7714	21.7425	21.6149	54.48		49.1667	21.8503	53.6223	22.1389	56.892			24.5833	21.7751	53.3516	21.9761	54.9222
24.6	54.7552	21.7454	21.4225	51.1732		49.2	22.1389	55.5914	22.2351	49.5352			24.6	21.7518	53.2773	21.9732	55.0011
24.6167	54.9223	21.8053	21.3984	57.4895		49.2333	21.8744	54.6626	21.9706	54.9228			24.6167	21.7751	53.2028	21.9016	55.549
24.6333	54.8805	21.836	21.6869	53.8111		49.2667	21.9706	53.1393	22.2109	53.0648			24.6333	21.7518	53.2773	21.9323	55.2681
24.65	54.7738	21.8126	21.4948	51.0618		49.3	22.1629	57.0404	22.0188	48.9406			24.65	21.7518	53.2773	21.9586	54.9036
24.6667	54.8852	21.8593	21.3984	55.892		49.3333	21.7056	54.0309	21.9465	56.7431			24.6667	21.7751	53.4629	21.9411	55.0034
24.6833	54.6577	21.8622	21.5188	54.2944		49.3667	22.1629	54.8111	21.9465	50.9843			24.6833	21.7751	53.2402	21.9644	55.0359
24.7	54.992	21.8695	21.5188	51.4333		49.4	22.2351	56.8177	22.0669	51.9504			24.7	21.7518	53.2773	21.9279	55.4004
24.7167	54.9084	21.8681	21.4465	56.5979		49.4333	22.2109	52.5076	22.0429	55.4429			24.7167	21.7284	53.3887	21.944	54.9733
24.7333	54.7296	21.8739	21.4465	53.254		49.4667	22.3071	54.6998	22.0909	48.755			24.7333	21.7049	53.4629	21.944	55.0127
24.75	54.5555	21.852	21.6149	51.3962		49.5	22.2109	57.9695	21.9706	55.1456			24.75	21.7751	53.3144	21.925	55.0406
24.7667	54.5207	21.871	21.4815	56.9695		49.5333	22.2351	53.5109	21.6092	53.5109			24.7667	21.7518	53.5372	21.9352	55.3377
24.7833	54.6879	21.887	21.3022	56.9015		49.5667	22.1629	53.1022	22.355	54.9599			24.7833	21.7284	53.5743	21.9264	55.296
24.8	54.8643	21.9177	21.3262	53.5884		49.6	22.1629	56.0375	22.0669	49.5723			24.8	21.7284	53.9087	21.8798	55.6489
24.8167	54.6995	21.9192	21.5909	51.9163		49.6333	21.9706	52.9905	22.0669	57.1893			24.8167	21.7518	53.5372	21.9411	55.0266
24.8333	54.9177	21.9177	21.7831	56.8578		49.6667	22.1149	55.0342	21.8022	51.6531			24.8333	21.7284	53.6489	21.9075	55.296
24.85	54.8132	21.906	21.6869	52.4366		49.7	22.0669	55.8144	22.2109	54.9971			24.85	21.7518	53.3516	21.9104	55.2518
24.8667	55.4261	21.9075	21.6149	55.0375		49.7333	22.1149	52.3591	22.2109	51.7274			24.8667	21.7284	53.2028	21.9411	55.1172
24.8833	54.9293	21.8973	21.6149	55.5947		49.7667	22.0429	55.0342	22.1149	51.2816			24.8833	21.7518	53.1656	21.8987	55.2379
24.9	54.9061	21.8725	21.5909	51.8049		49.8	22.0429	55.8144	22.0429	56.8548			24.9	21.7518	53.3887	21.9075	55.6001
24.9167	55.1174	21.89	21.4706	55.7431		49.8333	22.0909	52.5076	22.0909	49.4238			24.9167	21.7518	53.2402	21.9221	55.2008
24.9333	54.855	21.8856	21.5909	55.0746		49.8667	22.0909	55.2198	21.9948	54.0309			24.9333	21.7049	53.4258	21.9235	55.2728
24.95	54.9665	21.8856	21.5188	51.8049		49.9	22.1149	56.8548	22.2109	53.6223			24.95	21.7284	53.2773	21.906	55.2217
24.9667	54.732	21.8914	21.4225	54.7402		49.9333	22.1869	52.5447	22.1149	49.4609			24.9667	21.7518	52.9058	21.8856	55.5885
24.9833	55.0941	21.8841	21.5909	55.0001		49.9667	22.1389	54.2911	21.9948	57.0776			24.9833	21.7049	53.4629	21.8535	55.4979
25	54.7946	21.8622	21.5669	51.4705		50	21.9465	56.6689	22.1629	51.1328			25	21.7518	53.4629	21.8973	55.2936
25.0167	54.8643	21.8695	21.4225	56.4491		50.0333	21.8744	52.6935	21.9465	49.9439			25.0167	21.7049	53.3887	21.8958	55.2704
25.0333	55.2009	21.8637	21.5669	54.2198		50.0667	22.1149	55.257	21.9948	57.8207			25.0333	21.7049	53.2773	21.8841	55.3401
25.05	54.718	21.8506	21.4948	51.8049		50.1	22.0669	54.6626	22.1629	49.9068			25.05	21.7284	53.2773	21.9308	54.9199
25.0667	54.8179	21.836	21.3984	57.6009		50.1333	22.1389	51.913	21.9706	52.7306			25.0667	21.7284	53.4629	21.9381	54.885
25.0833	54.6902	21.8243	21.6389	53.2911		50.1667	22.1629	55.8516	22.1149	55.6285			25.0833	21.7284	53.2402	21.887	55.1799
25.1	54.6646	21.8593	21.4465	52.1022		50.2	21.754	54.4025	22.1149	48.7921			25.1	21.7518	53.2028	21.8754	55.4167
25.1167	55.0338	21.8622	21.3984	56.6784		50.2333	22.1149	53.2136	21.9706	53.9567			25.1167	21.7284	53.2773	21.8199	55.8833
25.1333	54.6205	21.8637	21.5669	53.0309		50.2667	22.2351	56.9291	22.1629	53.3621			25.1333	21.7284	53.5372	21.8958	55.4399
25.15	54.6786	21.8447	21.4706	51.2474		50.3	22.1149	53.8453	22.0669	49.5352			25.15	21.7284	53.5743	21.8681	55.347
25.1667	54.4232	21.8652	21.4465	57.8611		50.3333	22.2351	53.1393	21.9706	57.2264			25.1667	21.7751	53.3144	21.8827	55.2681
25.1833	54.2816	21.8798	21.5909	53.1052		50.3667	22.1869	56.706	22.1389	50.91			25.1833	21.7049	53.3144	21.8841	55.3308
25.2	54.2978	21.871	21.4706	52.1393		50.4	22.2109	53.548	21.9706	50.7241			25.2	21.7049	53.2028	21.852	55.6094
25.2167	53.9844	21.8929	21.4465	57.6755		50.4333	22.2109	53.548	22.0159	52.7678			25.2167	21.7049	53.3144	21.8958	55.3169
25.2333	54.2003	21.9206	21.5429	52.7707		50.4667	22.1869	56.7806	22.1149	56.4462			25.2333	21.7049	53.2402	21.9089	55.296
25.25	54.3582	21.9732	21.3503	51.9534		50.5	22.2109	54.5884	22.1629	51.3929			25.25	21.7049	53.6117	21.9148	55.4515
25.2667	54.8156	22.0213	21.4948	57.9725		50.5333	22.2109	51.4672	21.6574	51.6531			25.2667	21.6815	53.4258	21.8812	55.5305
25.2833	54.1423	21.9381	21.5429	52.8082		50.5667	22.2591	54.8854	22.3311	56.5575			25.2833	21.7049	53.7602	21.8739	55.6814
25.3	53.9449	21.9702	21.4948	52.0648		50.6	22.1629	54.5138	22.379	50.3897			25.3	21.7049	53.3144	21.871	54.2734
25.3167	54.3141	22.0053	21.3127	54.5914		50.6333	22.1389	51.3187	22.0669	52.1732			25.3167	21.7284	53.4258	21.8652	55.9901
25.3333	53.6687	22.0213	21.4297	54.3315		50.6667	22.0909	55.5914	22.1629	57.1521			25.3333	21.7049	53.4258	21.925	55.1172
25.35	54.4418	22.0534	21.8071	52.5851		50.7	22.0429	55.4057	22.2351	49.6095			25.35	21.7284	53.4258	21.8914	55.4515
25.3667	53.7499	21.9702	21.5188	57.9725		50.7333	22.1389	51.7274	22.0429	53.9938			25.3667	21.7049	53.4629	21.8827	55.4399
25.3833	53.5688	22.0242	21.6149	53.4767		50.7667	22.0669	55.2198	22.1869	53.6223			25.3833	21.7049	53.3516	21.7951	55.8671
25.4	54.0076	22.0373	21.4706	52.4738		50.8	22.0909	54.8111	22.0909	49.1636			25.4	21.6115	53.6117	21.9046	55.1218
25.4167	53.8405	22.0432	21.4815	56.9695		50.8333	22.0909	51.8759	21.9706	56.5947			25.4167	21.6815	53.2402	21.925	54.8247
25.4333	53.7755	22.0067	21.454	54.2198		50.8667	22.0188	55.9629	21.7781	53.9567			25.4333	21.7284	53.2402	21.9089	54.6506
25.45	53.1904	22.0111	21.8311	52.2136		50.9	21.8262	53.6594	22.3071	52.5819			25.45	21.7049	53.2402	21.8447	55.3122
25.4667	53.5108	22.0315	21.6149	57.7497		50.9333	22.0669	52.619	22.1389	55.257			25.4667	21.7049	53.3516	21.8652	54.9988
25.4833	53.1231	22.0009	21.6149	52.9567		50.9667	22.2109	56.2602	22.0909	49.5352			25.4833	21.7049	53.2402	21.871	54.9199
25.5	53.4086	22.0096	21.5429	51.9163		51	21.7056	53.5851	22.0429	56.1117			25.5	21.7284	53.1285	21.8549	55.4933
25.5167	53.0952	21.9586	21.4465	56.8644		51.0333	22.2351	54.6626	22.1149	53.0648			25.5167	21.7049	53.0543	21.8345	55.3377
25.5333	53.1742	21.9834	21.5669	52.7336		51.0667	22.0188	54.8854	22.0669	49.7582			25.5333	21.7049	53.0171	21.9031	54.9709
25.55	53.1974	21.9498	21.5188	51.7678		51.1	22.0669	52.9534	21.9465	57.8207			25.55	21.7049	53.0914	21.8973	55.0824
25.5667	52.7447	21.9396	21.3434	52.9938		51.1333	22.2351	56.2602	22.1869	51.1699			25.5667	21.7049	53.1656	21.7995	55.9948
25.5833	52.6588	21.9323	21.6869	58.1646		51.1667	21.9465	53.8824	22.0188	50.6127			25.5833	21.6582	53.2402	21.8433	55.3795
25.6	52.5659	21.9804	21.7109	52.4366		51.2	22.1869	53.6594	22.0159	52.5076			25.6	21.7284	53.1285	21.89	54.9941
25.6167	52.4336	21.9761	21.5188	53.3929		51.2333	22.355	57.1893	22.1869	52.0618			25.6167	21.7049	53.1285	21.7907	55.5513
25.6333	52.2037	22.0053	21.4225	56.4491		51.2667	22.355	53.0277	22.1389	53.4366			25.6333	21.7049	52.8686	21.8564	55.1288
25.65	51.9901	22.0082	21.4884	52.3992		51.3	22.2831	53.325	21.6574	51.6902			25.65	21.7049	52.757	21.8798	54.6552
25.6667	52.4359	21.9907	21.8071	52.9196		51.3333	22.2351	56.8177	22.3071	54.4025			25.6667	21.6815	53.3887	21.8987	54.9222
25.6833	55.5422	22.0636	21.5909	56.1147		51.3667	22.1389	52.9905	21.9917	50.7983			25.6833	21.6582	53.2773	21.8666	54.9895
25.7	54.53	21.9483	21.6869	52.6594		51.4	22.1869	53.3621	22.355	57.1893			25.7	21.6815	53.2028	21.7965	55.816
25.7167	53.736	21.871	21.4948	54.6285		51.4333	22.1149	56.1117	21.9465	50.687			25.7167	21.6815	53.1656	21.8579	55.3053
25.7333	53.534	21.8812	21.5909	56.0033		51.4667	21.8022	53.2507	22.3071	56.186			25.7333	21.7049	53.2402	21.9089	55.217
25.75	53.7731	21.9542	21.5669	52.0277		51.5	22.2351	55.1084	22.3071	52.1732			25.75	21.6815	53.3144	21.8827	55.217
25.7667	53.4226	21.9381	21.3984	55.409		51.5333	22.2831	55.7402	22.1149	50.3526			25.7667	21.6815	53.2773	21.8725	55.5119
25.7833	52.8027	21.8943	21.6149	54.6285		51.5667	22.2831	52.0989	22.0429	58.1922			25.7833	21.6815	53.3516	21.8783	55.347
25.8	52.2641	21.8622	21.4948	51.3217		51.6	22.2109	55.0342	22.0429	50.5385			25.8	21.6815	53.2402	21.8287	55.5165
25.8167	52.5032	21.798	21.3744	55.8177		51.6333	22.2351	57.1147	22.0669	53.6223			25.8167	21.6815	53.4629	21.8126	55.8996
25.8333	55.4935	21.8199	21.4706	54.703		51.6667	22.2351	52.5819	21.9948	53.8453			25.8333	21.6582	53.3144	21.8272	55.3679
25.85	54.8295	21.5351	21.5669	51.5819		51.7	22.1629	53.1765	22.1149	49.9439			25.85	21.7049	53.0171	21.852	55.2217
25.8667	53.3947	21.2426	21.3262	57.8982		51.7333	22.2351	56.6689	22.0909	56.8548			25.8667	21.6815	53.2773	21.8009	55.7487
25.8833	53.5386	21.2631	21.5669	53.4767		51.7667	22.1149	53.1765	22.1629	50.2412			25.8833	21.6582	53.2402	21.8725	55.217
25.9	53.3065	21.3552	21.4706	51.1732		51.8	22.0909	53.4738	21.9706	54.1797			25.9	21.7049	53.0171	21.8316	55.3029
25.9167	53.2601	21.3903	21.3984	57.6009		51.8333	21.9465	54.9971	22.1869	53.8082			25.9167	21.6582	52.9058	21.8009	55.7742
25.9333	52.8747	21.4722	21.6149	53.2169		51.8667	21.9948	52.5819	22.0669	49.3867			25.9333	21.7049	52.8312	21.8418	55.152
25.95	52.4521	21.5263	21.4948	51.136		51.9	22.1869	55.4429	21.9465	57.1521			25.95	21.6582	52.7941	21.8374	55.4051
25.9667	53.6803	21.6198	21.3744	57.8982		51.9333	22.2591	55.8887	21.9465	51.1699			25.9667	21.6582	52.7941	21.8228	55.4724
25.9833	56.645	21.6987	21.6149	53.254		51.9667	22.2831	52.0618	22.0909	51.5043			25.9833	21.7284	52.6456	21.887	54.6807
26	54.4394	21.4781	21.3984	51.3591		52	22.2591	55.1084	22.1629	55.8144			26	21.7049	52.8686	21.8593	54.6993
26.0167	53.4783	21.3406	21.3984	56.0099		52.0333	22.1869	54.254	22.1149	49.4609			26.0167	21.6348	52.8312	21.8301	54.9895
26.0333	53.6988	21.4254	21.6629	53.5138		52.0667	22.2351	51.2816	21.9465	55.0342			26.0333	21.6815	52.98	21.7922	55.4515
26.05	53.1324	21.5117	21.4706	53.8759		52.1	22.1629	54.9971	22.1629	51.7274			26.05	21.6815	53.2028	21.8301	55.3563
26.0667	52.8863	21.5731	21.4225	57.5266		52.1333	21.7781	54.2169	22.0188	50.1298			26.0667	21.6815	53.1285	21.8184	54.95
26.0833	52.5659	21.6344	21.5429	53.9228		52.1667	22.0429	52.9905	22.0188	57.3377			26.0833	21.6815	53.0171	21.8827	54.8665
26.1	52.7214	21.671	21.4465	51.3591		52.2	22.2351	56.2602	22.1869	49.7582			26.1	21.7049	53.0914	21.7995	55.6303
26.1167	55.9113	21.7673	21.3984	56.344		52.2333	21.9465	54.068	22.0188	53.6965			26.1167	21.7049	53.2402	21.8403	55.1799
26.1333	55.1847	21.6227	21.5429	53.254		52.2667	22.1869	53.8453	21.8951	52.5447			26.1333	21.6582	52.98	21.9119	54.827
26.15	53.5363	21.3947	21.3744	51.7678		52.3	22.1629	56.409	22.379	55.4057			26.15	21.6348	53.2402	21.8885	54.7132
26.1667	53.1347	21.443	21.4465	57.2668		52.3333	22.0429	52.4333	22.1629	48.4205			26.1667	21.6815	53.0543	21.8593	55.0754
26.1833	52.6193	21.5322	21.5429	52.325		52.3667	22.3311	55.4429	22.0669	54.9228			26.1833	21.7049	52.7198	21.8637	55.491
26.2	52.3337	21.614	21.4465	52.7707		52.4	22.3071	55.0713	22.0642	53.4366			26.2	21.7049	52.8312	21.8637	55.0313
26.2167	52.5403	21.6797	21.4948	56.5237		52.4333	22.355	51.6531	21.8984	52.7306			26.2167	21.6582	52.98	21.8287	55.1497
26.2333	55.3913	21.7673	21.5669	52.3621		52.4667	22.2831	55.0342	22.3311	53.2507			26.2333	21.7049	53.2773	21.7907	55.4956
26.25	56.1946	21.8549	21.4706	53.068		52.5	21.8503	53.5109	22.355	55.0713			26.25	21.7049	52.8686	21.8929	54.8363
26.2667	54.6136	21.8798	21.5188	55.8177		52.5333	22.1629	52.5076	22.1629	48.9406			26.2667	21.7049	52.8686	21.9075	54.3743
26.2833	53.2345	21.8841	21.5188	51.7678		52.5667	22.1869	56.186	21.9948	55.6285			26.2833	21.7049	52.757	21.8783	54.8827
26.3	53.332	21.89	21.4465	54.9629		52.6	22.2831	54.3282	21.8022	54.9228			26.3	21.6582	52.8686	21.7907	55.4353
26.3167	52.3477	21.8798	21.5429	56.3006		52.6333	22.2109	51.5786	22.1989	52.2474			26.3167	21.7049	52.9429	21.8725	54.6738
26.3333	51.6535	21.852	21.5669	51.8792		52.6667	22.2591	55.6659	22.0429	51.2445			26.3333	21.6582	53.1285	21.8798	54.6111
26.35	53.3088	21.8593	21.3984	54.1827		52.7	21.7297	53.8453	22.2109	58.6009			26.35	21.6582	52.9429	21.8885	54.5832
26.3667	56.3153	21.8783	21.4706	55.2231		52.7333	22.1149	53.7707	22.2591	50.2783			26.3667	21.6348	53.0171	21.8301	55.0777
26.3833	53.8173	21.5248	21.4948	51.619		52.7667	22.1149	56.409	22.0188	51.9504			26.3833	21.6582	53.0171	21.871	54.9384
26.4	53.1974	21.3757	21.4225	56.0404		52.8	21.9706	53.1022	22.1629	56.2602			26.4	21.5881	53.2028	21.8038	55.1613
26.4167	52.7888	21.4357	21.5429	54.3686		52.8333	22.355	54.774	22.1389	48.755			26.4167	21.6815	52.6085	21.8622	54.6831
26.4333	52.4127	21.5336	21.5429	51.4333		52.8667	22.355	55.3315	21.9948	55.0342			26.4333	21.6582	52.9058	21.8593	54.9222
26.45	52.076	21.5979	21.3744	56.2326		52.9	22.2831	52.2846	21.5851	52.2846			26.45	21.6815	52.9058	21.7907	55.1915
26.4667	53.1834	21.6695	21.5429	53.7369		52.9333	22.3071	56.1489	22.3311	56.0375			26.4667	21.6815	53.0171	21.8199	54.9059
26.4833	56.4105	21.7995	21.4225	51.619		52.9667	22.2591	54.0309	22.1869	49.1636			26.4833	21.6815	52.9058	21.8783	54.834
26.5	55.3959	21.8214	21.4706	56.7156		53	22.1869	52.2474	22.0429	55.2198			26.5	21.6815	53.1285	21.8374	54.9431
26.5167	53.9728	21.8214	21.5669	53.068		53.0333	22.1629	55.8516	22.1869	53.325			26.5167	21.6348	52.98	21.7922	55.4585
26.5333	52.7168	21.852	21.4706	51.3591		53.0667	21.6092	53.2878	22.0429	50.1669			26.5333	21.6815	52.7198	21.7965	54.9315
26.55	52.2919	21.8418	21.3744	56.1213		53.1	22.1629	54.6998	22.0188	57.8207			26.55	21.6115	53.2028	21.7907	55.3215
26.5667	52.0575	21.8301	21.5909	53.1797		53.1333	21.8744	54.4025	22.1869	50.6499			26.5667	21.6582	53.0171	21.779	55.2704
26.5833	51.9228	21.7965	21.4706	51.0989		53.1667	22.1149	53.1765	21.9948	50.7983			26.5833	21.6582	52.757	21.7805	55.6117
26.6	54.8388	21.8316	21.4225	56.8644		53.2	22.3071	56.5204	21.7781	56.5947			26.6	21.6815	52.98	21.8126	55.2124
26.6167	54.8364	21.7352	21.5429	53.2911		53.2333	22.1149	53.5851	21.9706	50.3526			26.6167	21.6582	52.5713	21.8798	54.553
26.6333	53.2693	21.6198	21.4706	51.3962		53.2667	22.3071	52.3217	22.1389	55.2198			26.6333	21.6348	52.7198	21.8987	54.5763
26.65	52.5891	21.5804	21.3609	56.0404		53.3	22.3071	55.8144	22.2351	51.7274			26.65	21.6815	52.4971	21.906	54.4184
26.6667	52.2246	21.6505	21.3851	55.1117		53.3333	22.1149	53.325	22.0669	52.1732			26.6667	21.6582	53.0543	21.8681	54.2187
26.6833	51.9066	21.7104	21.6389	52.6594		53.3667	22.3071	52.9905	22.1149	56.8548			26.6833	21.6815	52.9429	21.7907	54.6506
26.7	54.1446	21.779	21.5669	56.635		53.4	22.1629	55.5543	22.1869	49.275			26.7	21.6348	52.9058	21.8272	54.7806
26.7167	56.5196	21.8637	21.4948	53.0309		53.4333	21.9465	52.842	22.0188	53.6223			26.7167	21.6815	52.7941	21.7892	55.2263
26.7333	54.5764	21.8155	21.7109	53.068		53.4667	22.2591	55.1827	22.1869	54.8111			26.7333	21.6582	52.9429	21.7922	55.3958
26.75	53.339	21.8549	21.4225	55.9662		53.5	21.9465	54.5884	22.1389	49.0151			26.75	21.7049	52.7198	21.8257	54.7527
26.7667	52.3616	21.833	21.6629	53.9228		53.5333	22.1629	52.9534	21.9465	55.2944			26.7667	21.5881	52.9429	21.8885	54.4834
26.7833	51.621	21.8111	21.5669	54.2198		53.5667	22.3311	56.5204	22.1869	52.0618			26.7833	21.6348	53.1285	21.8038	55.217
26.8	52.6843	21.8141	21.3434	53.3653		53.6	22.379	54.4396	22.0429	50.2412			26.8	21.6815	52.6827	21.7659	55.3958
26.8167	55.8208	21.8739	21.4465	54.2944		53.6333	22.4029	51.9875	21.9706	57.3006			26.8167	21.6815	52.98	21.7863	55.4399
26.8333	54.9223	21.8549	21.7591	54.8887		53.6667	22.3311	55.7773	22.1869	50.0924			26.8333	21.6582	52.8312	21.7673	54.0249
26.85	53.4945	21.8272	21.3127	53.4396		53.7	22.1389	53.0277	21.9706	53.2136			26.85	21.6115	53.3144	21.779	55.4678
26.8667	52.6286	21.7892	21.8071	53.6255		53.7333	22.2831	53.6965	22.1869	54.8854			26.8667	21.6582	53.3144	21.8082	55.4353
26.8833	51.679	21.7688	21.6389	53.3653		53.7667	22.0188	54.9599	22.1149	48.4205			26.8833	21.6815	53.2028	21.7571	55.7882
26.9	51.9948	21.7498	21.6389	57.6383		53.8	22.0429	52.8049	22.0188	54.6998			26.9	21.6815	52.8312	21.8491	54.6366
26.9167	54.732	21.7644	21.6629	52.4738		53.8333	22.2591	55.7402	22.0159	51.616			26.9167	21.6582	53.3516	21.8316	54.7434
26.9333	54.2885	21.5205	21.4948	52.7707		53.8667	21.9225	54.5138	22.2831	54.6626			26.9333	21.6115	53.2028	21.7907	55.3354
26.95	52.9954	21.2558	21.5909	56.2635		53.9	22.1149	53.1765	22.2831	52.0989			26.95	21.6815	52.9429	21.8491	55.0731
26.9667	52.9327	21.2836	21.4948	52.2136		53.9333	22.2351	56.0746	22.1389	50.4268			26.9667	21.6582	53.0543	21.7805	55.5444
26.9833	52.4545	21.3406	21.4465	53.2169		53.9667	22.0429	52.6935	22.0429	57.9695			26.9833	21.6582	53.2028	21.8535	54.9175
27	52.0064	21.4123	21.4948	56.4491		54	22.2831	54.3653	22.1149	50.3154			27	21.6348	52.8686	21.8506	54.6459
27.0167	52.9095	21.4927	21.5909	52.0277		54.0333	22.0909	55.4429	21.9465	52.5819			27.0167	21.6582	52.98	21.8068	55.1613
27.0333	56.2758	21.6169	21.3984	51.9905		54.0667	22.1149	52.5447	22.2109	55.2944			27.0333	21.6582	52.7198	21.7922	55.282
27.05	55.3008	21.671	21.4465	56.8952		54.1	22.2591	56.2602	22.0909	48.7921			27.05	21.6348	52.98	21.7907	55.0383
27.0667	53.7383	21.6826	21.5669	52.2878		54.1333	22.379	54.4396	21.9465	54.4396			27.0667	21.6348	52.9058	21.8184	54.9477
27.0833	52.5775	21.7104	21.4225	53.2911		54.1667	22.475	51.5414	22.1869	53.0277			27.0833	21.6582	52.7198	21.7644	55.4701
27.1	52.35	21.7177	21.4706	56.6722		54.2	22.2351	55.2198	22.1149	48.4577			27.1	21.6115	53.0171	21.817	55.087
27.1167	51.4585	21.7089	21.5669	52.6594		54.2333	22.2591	55.4057	21.9225	55.8887			27.1167	21.6348	52.7941	21.7922	55.2681
27.1333	51.9553	21.7279	21.4465	54.2198		54.2667	22.2591	51.9504	21.9225	54.9599			27.1333	21.6815	52.757	21.8535	54.8061
27.15	55.0431	21.7936	21.6149	55.2974		54.3	22.2351	54.6255	22.1508	51.9504			27.15	21.6815	52.7941	21.8038	54.9965
27.1667	54.6646	21.6198	21.4948	51.3217		54.3333	21.754	54.2169	22.0909	50.2783			27.1667	21.5881	52.9429	21.8608	54.6506
27.1833	52.7702	21.4386	21.3984	53.9599		54.3667	22.0669	53.1393	22.0669	57.8578			27.1833	21.6582	53.0914	21.7542	55.2588
27.2	52.682	21.4474	21.4465	55.6318		54.4	22.1629	56.2231	22.1629	50.2412			27.2	21.6582	53.5001	21.817	54.8572
27.2167	52.1387	21.5468	21.5188	52.1765		54.4333	21.9225	52.6935	21.9948	52.9534			27.2167	21.6115	53.3144	21.8622	54.5089
27.2333	51.6233	21.6301	21.4465	54.1456		54.4667	22.1869	54.7369	22.1629	55.7402			27.2333	21.6815	52.9429	21.7907	54.9083
27.25	53.5967	21.7104	21.5909	54.7402		54.5	22.2591	55.48	22.1629	48.7921			27.25	21.6348	52.757	21.8593	54.5205
27.2667	55.9671	21.7703	21.5188	51.4705		54.5333	22.3071	51.9504	21.9465	54.254			27.2667	21.6582	53.0914	21.7892	54.9988
27.2833	53.7267	21.6154	21.4225	56.1213		54.5667	22.2591	55.2944	22.2109	53.4738			27.2833	21.6348	52.9429	21.8374	54.7759
27.3	53.1811	21.5906	21.5669	53.774		54.6	22.2351	56.186	22.1149	49.6095			27.3	21.6582	52.7941	21.7892	54.8827
27.3167	52.5566	21.6812	21.4465	51.1732		54.6333	22.2109	52.2103	21.9465	57.0776			27.3167	21.6115	52.7198	21.7776	55.166
27.3333	52.3198	21.7352	21.4706	56.0841		54.6667	22.2351	54.9228	22.1149	50.4268			27.3333	21.6348	52.757	21.779	55.347
27.35	52.1828	21.7557	21.5669	52.9567		54.7	22.2109	54.1052	22.0429	51.913			27.35	21.6348	52.4225	21.8652	54.5507
27.3667	54.8991	21.8024	21.4465	51.0989		54.7333	22.2591	52.2474	21.8223	50.5385			27.3667	21.6582	52.757	21.7878	55.3935
27.3833	55.5747	21.8287	21.4465	56.9386		54.7667	22.2109	56.0746	22.2831	56.6318			27.3833	21.6582	52.8312	21.7922	54.9779
27.4	54.0215	21.8579	21.5669	52.8824		54.8	21.7297	53.5109	22.2831	48.9035			27.4	21.6815	52.9058	21.7907	55.1218
27.4167	52.5891	21.8491	21.5188	51.5819		54.8333	22.1149	54.6626	22.0669	54.1423			27.4167	21.6348	52.6827	21.7776	55.4631
27.4333	52.278	21.817	21.4465	57.0437		54.8667	22.2351	55.8144	22.2109	53.7336			27.4333	21.6582	52.7941	21.8068	55.2681
27.45	51.7789	21.7834	21.5429	52.5109		54.9	22.3071	51.9875	22.0909	49.2379			27.45	21.6582	53.0171	21.7951	55.2426
27.4667	53.5851	21.7863	21.4465	52.548		54.9333	22.2591	54.6626	21.9948	56.8177			27.4667	21.6348	52.98	21.8243	54.9941
27.4833	55.8278	21.8126	21.4706	55.8177		54.9667	22.2351	56.7806	22.2109	50.9843			27.4833	21.6348	52.6085	21.871	54.7109
27.5	54.1075	21.7863	21.5188	52.2878		55	22.2831	52.2474	21.9706	51.1328			27.5	21.6582	52.3483	21.7936	55.1822
27.5167	52.87	21.763	21.3744	53.1423		55.0333	22.1149	53.0648	22.0909	56.409			27.5167	21.6815	52.5342	21.7849	55.1404
27.5333	52.011	21.7805	21.5188	56.2264		55.0667	21.9465	55.6285	22.0909	48.9777			27.5333	21.6348	52.6085	21.7951	55.0429
27.55	51.2844	21.7644	21.5188	51.9163		55.1	21.7781	53.0277	21.9225	54.7369			27.55	21.5647	53.5372	21.7717	55.2658
27.5667	52.4846	21.7396	21.5429	51.5447		55.1333	22.1869	55.3686	21.9434	51.4301			27.5667	21.5647	52.8312	21.7892	55.0313
27.5833	55.5469	21.833	21.4948	56.7835		55.1667	21.8984	53.8824	22.379	54.3653			27.5833	21.6115	53.1285	21.7922	55.2797
27.6	54.6948	21.8316	21.5188	52.1765		55.2	22.0909	52.7678	22.2831	51.8016			27.6	21.6348	52.7941	21.8316	54.293
27.6167	53.9496	21.8009	21.4225	54.1084		55.2333	22.2831	56.6318	22.1389	50.6499			27.6167	21.6582	52.6827	21.8374	54.4787
27.6333	52.6564	21.7951	21.5669	54.8887		55.2667	22.3311	53.3992	22.0909	58.1551			27.6333	21.6582	52.9058	21.7907	54.7713
27.65	51.7347	21.7308	21.4948	51.842		55.3	22.2831	52.6561	22.1389	49.8696			27.65	21.6582	52.8312	21.7659	55.217
27.6667	51.2611	21.6943	21.3262	56.8952		55.3333	22.2831	56.3345	21.9948	53.6594			27.6667	21.6348	53.0543	21.8184	54.9756
27.6833	53.9983	21.6899	21.6149	55.0001		55.3667	22.2831	53.6594	22.1149	54.8854			27.6833	21.6582	52.757	21.7484	55.3586
27.7	55.0245	21.5877	21.4948	51.5076		55.4	22.2591	52.2846	22.1149	48.5319			27.7	21.6348	53.1656	21.7834	55.2542
27.7167	53.1022	21.2894	21.3262	55.4833		55.4333	22.1869	55.8144	22.0188	54.5138			27.7167	21.6582	52.9058	21.744	55.4144
27.7333	52.61	21.2148	21.6149	53.8111		55.4667	21.8744	53.2507	22.0669	53.0277			27.7333	21.6348	53.2773	21.8155	54.7527
27.75	52.2293	21.3289	21.4706	51.0247		55.5	22.1869	53.7336	22.0669	49.6837			27.75	21.6348	53.2028	21.7907	54.834
27.7667	51.6976	21.4079	21.3744	56.1584		55.5333	22.1389	56.1489	22.0188	57.2635			27.7667	21.6582	53.0543	21.7951	55.224
27.7833	52.6704	21.5102	21.5188	54.1827		55.5667	21.9225	52.5076	22.0188	51.2073			27.7833	21.6348	52.9429	21.7907	54.95
27.8	55.8371	21.6213	21.4948	51.5076		55.6	22.2351	55.5171	22.2109	54.0309			27.8	21.6582	52.8312	21.7513	55.1265
27.8167	54.6066	21.6344	21.4225	57.1551		55.6333	22.2831	54.3282	22.1629	52.5076			27.8167	21.6815	52.9429	21.7907	55.4956
27.8333	53.7917	21.6286	21.6389	53.8111		55.6667	22.2591	51.7274	22.1149	50.5385			27.8333	21.6115	52.757	21.7892	55.0847
27.85	52.6425	21.6724	21.4465	53.9875		55.7	22.2109	55.2944	22.0429	57.8952			27.85	21.6582	52.7198	21.8038	55.1892
27.8667	52.5752	21.7352	21.4465	56.3069		55.7333	22.2591	54.7369	22.2351	50.1669			27.8667	21.6348	52.7941	21.779	55.3099
27.8833	51.549	21.668	21.6149	53.3282		55.7667	22.2591	51.9875	21.9706	53.1022			27.8833	21.6115	52.6827	21.7892	55.2495
27.9	51.6883	21.7002	21.5188	51.136		55.8	22.2109	55.7402	22.1149	54.6998			27.9	21.7049	52.8686	21.8155	55.0034
27.9167	54.7366	21.76	21.4706	57.7868		55.8333	22.0188	53.7707	22.1869	48.755			27.9167	21.6582	52.6085	21.7936	55.1125
27.9333	55.512	21.8068	21.5909	52.6223		55.8667	22.2351	52.0618	21.8984	54.9599			27.9333	21.6582	52.8312	21.779	54.8804
27.95	53.9635	21.8228	21.3984	51.9534		55.9	22.2351	55.8516	21.6333	52.2846			27.95	21.6582	52.6456	21.7995	55.2008
27.9667	52.6611	21.8068	21.4948	57.5638		55.9333	22.2109	53.9567	22.2591	52.0989			27.9667	21.6582	52.7941	21.7907	54.8502
27.9833	52.5264	21.8316	21.5669	52.3621		55.9667	22.1629	51.6902	22.2591	54.1797			27.9833	21.6582	53.0543	21.7892	55.2147
28	51.9785	21.7951	21.4465	52.1022		56	22.1389	55.703	22.1629	48.7921			28	21.6582	52.9429	21.798	55.3842
28.0167	51.282	21.7542	21.4225	57.6755		56.0333	21.7297	53.325	22.0669	56.3716			28.0167	21.6582	53.1656	21.7703	55.5537
28.0333	53.7615	21.7995	21.5909	52.5851		56.0667	22.1149	52.8792	22.2109	51.4301			28.0333	21.5881	52.7198	21.8024	54.95
28.05	55.9439	21.8126	21.4465	53.0309		56.1	22.1389	56.3716	22.0429	50.5756			28.05	21.6115	52.7198	21.7907	55.0383
28.0667	54.1562	21.8491	21.5669	56.9695		56.1333	22.0909	53.9938	22.0642	53.1765			28.0667	21.5881	52.7941	21.7834	55.1845
28.0833	52.9072	21.8287	21.5909	51.9163		56.1667	22.1389	52.8049	22.2351	52.1732			28.0833	21.6348	52.5342	21.7951	54.6715
28.1	51.7162	21.8053	21.4225	51.9163		56.2	22.2109	56.0746	22.1629	55.7773			28.1	21.6348	52.6456	21.7557	54.9802
28.1167	50.9779	21.7659	21.4706	57.3039		56.2333	21.9225	52.5076	22.2351	50.2041			28.1167	21.6582	52.7198	21.7396	55.2913
28.1333	52.8491	21.7323	21.5188	52.4738		56.2667	22.2591	54.4396	22.0188	54.6626			28.1333	21.6348	52.7198	21.7571	55.1799
28.15	54.9873	21.725	21.4225	51.9163		56.3	22.379	56.2974	21.8223	51.0585			28.15	21.5647	52.6085	21.7805	54.8943
28.1667	53.0604	21.3933	21.4706	57.0066		56.3333	22.475	51.9504	22.355	56.7431			28.1667	21.6348	52.6456	21.7819	54.8804
28.1833	52.5125	21.3348	21.5909	52.325		56.3667	22.2831	53.8824	22.2351	48.6436			28.1833	21.6348	52.4971	21.779	54.8874
28.2	52.4568	21.4298	21.4225	52.6594		56.4	21.9465	54.7369	21.9706	54.6255			28.2	21.6348	52.6827	21.7907	54.6738
28.2167	52.4545	21.519	21.4948	56.1521		56.4333	22.0669	52.2474	21.9434	51.5414			28.2167	21.5647	52.4971	21.7498	55.1149
28.2333	51.6721	21.576	21.5429	52.5109		56.4667	22.2591	55.7773	22.379	56.0001			28.2333	21.6348	52.5713	21.7527	55.3354
28.25	52.7632	21.6534	21.4225	54.7402		56.5	22.3071	53.9938	21.9465	50.7612			28.25	21.6582	52.6085	21.8243	54.3696
28.2667	55.9137	21.7338	21.5188	55.3716		56.5333	22.2591	51.8387	22.3311	57.2264			28.2667	21.6582	52.3854	21.7367	55.6187
28.2833	54.6112	21.6563	21.5188	51.5447		56.5667	22.1869	55.6659	22.2831	49.8325			28.2833	21.6582	52.6085	21.7557	55.1079
28.3	53.411	21.5862	21.4706	56.1147		56.6	21.8503	53.4738	22.1389	53.5109			28.3	21.6582	52.3483	21.7878	54.9872
28.3167	52.6425	21.671	21.5188	54.48		56.6333	22.1149	53.5851	22.0883	52.3591			28.3167	21.6815	52.6085	21.7732	55.0986
28.3333	52.675	21.7469	21.4706	51.842		56.6667	22.2351	57.0404	22.1029	54.5138			28.3333	21.6348	52.6827	21.7513	55.0034
28.35	52.2525	21.7659	21.3984	56.6722		56.7	22.2831	52.6935	22.379	53.1022			28.35	21.6582	52.5713	21.8068	54.7156
28.3667	51.08	21.7644	21.6149	54.0342		56.7333	22.2351	53.6965	22.0909	48.6436			28.3667	21.6582	52.4971	21.7776	55.1776
28.3833	52.3291	21.7819	21.4465	51.0989		56.7667	21.9706	54.8111	22.1149	56.6318			28.3833	21.6582	52.8312	21.7469	55.2124
28.4	55.2033	21.8155	21.4706	56.5671		56.8	22.0909	52.2846	22.2109	52.3962			28.4	21.6348	52.98	21.7615	55.0893
28.4167	54.4603	21.5424	21.6149	53.6255		56.8333	22.2351	54.774	22.0669	49.9439			28.4167	21.6582	52.4597	21.7907	54.899
28.4333	52.74	21.2938	21.4706	52.2507		56.8667	22.2109	55.6659	22.0669	57.5979			28.4333	21.6115	52.7198	21.7542	55.5676
28.45	52.2594	21.3289	21.4465	56.0099		56.9	22.2831	51.8016	22.1629	50.1298			28.45	21.6115	52.7941	21.7367	55.3656
28.4667	51.8253	21.402	21.5429	52.9938		56.9333	22.1629	54.8854	21.9706	52.5076			28.4667	21.5881	52.757	21.7235	55.4353
28.4833	51.3958	21.5248	21.3984	51.842		56.9667	22.0669	56.1117	22.1869	54.9228			28.4833	21.6582	52.6085	21.7922	54.7132
28.5	53.4853	21.6271	21.4465	56.047		57	22.0188	52.5819	22.1629	49.1636			28.5	21.6348	52.5342	21.8111	54.7527
28.5167	56.0553	21.6753	21.5909	52.9196		57.0333	22.2351	55.0713	21.9465	55.4429			28.5167	21.5881	52.7941	21.7469	55.2356
28.5333	53.794	21.3918	21.4706	51.0989		57.0667	22.2591	55.8887	22.1629	52.3962			28.5333	21.6582	52.4971	21.7323	55.7092
28.55	52.675	21.3026	21.3503	56.4557		57.1	22.4029	51.9875	22.0429	49.8696			28.55	21.6582	52.4597	21.7834	55.1125
28.5667	52.0366	21.4137	21.5188	53.1797		57.1333	22.2351	54.1052	21.9948	57.3006			28.5667	21.6582	52.9058	21.7922	54.9338
28.5833	51.8183	21.5263	21.4465	53.774		57.1667	21.8022	53.6223	22.0429	53.1393			28.5833	21.6348	52.4971	21.7863	54.7341
28.6	51.8392	21.6271	21.5188	56.9695		57.2	22.1389	52.5819	22.355	53.3992			28.6	21.6348	52.5713	21.7498	55.3912
28.6167	54.8852	21.7498	21.6149	52.0648		57.2333	22.2351	55.703	22.1149	50.3526			28.6167	21.6348	52.7198	21.7922	54.6761
28.6333	55.512	21.8301	21.5669	52.4366		57.2667	21.9465	52.9905	21.8262	56.892			28.6333	21.6348	52.6456	21.725	55.3261
28.65	53.657	21.8593	21.4948	55.5575		57.3	22.3071	54.1797	21.6092	51.1699			28.65	21.5881	52.757	21.7469	54.9593
28.6667	52.6309	21.8856	21.5909	51.842		57.3333	22.4269	56.3345	22.355	55.6659			28.6667	21.6815	52.6085	21.7469	54.9524
28.6833	51.6349	21.9031	21.4706	52.8082		57.3667	22.355	52.0618	22.3071	51.2816			28.6833	21.6348	52.7941	21.7089	55.5699
28.7	51.0429	21.8725	21.5188	55.892		57.4	22.355	53.8824	22.0429	51.3929			28.7	21.6582	52.757	21.7498	55.2426
28.7167	53.8242	21.9192	21.5909	51.9905		57.4333	22.2351	56.409	22.1629	57.0776			28.7167	21.6582	52.6456	21.7411	54.899
28.7333	55.9021	21.9498	21.4225	54.7402		57.4667	22.3071	52.2474	22.1389	50.1298			28.7333	21.5881	52.8686	21.7878	55.0476
28.75	53.931	21.9425	21.5909	55.5575		57.5	22.2591	53.9196	22.0909	54.3653			28.75	21.6115	52.4971	21.7411	54.9849
28.7667	52.5148	21.9411	21.5188	51.8049		57.5333	22.1629	55.8516	22.1389	53.3992			28.7667	21.6348	52.8312	21.744	55.2658
28.7833	51.3261	21.8958	21.3262	54.4057		57.5667	22.2351	52.0989	22.0429	49.9439			28.7833	21.5881	53.0543	21.7659	55.3238
28.8	51.0754	21.8914	21.6149	56.0776		57.6	22.1869	53.8824	22.0188	57.5979			28.8	21.6115	52.6456	21.7411	55.3749
28.8167	53.8985	21.9235	21.4948	51.7306		57.6333	21.8744	55.6285	21.9225	51.9875			28.8167	21.6115	52.4971	21.8126	54.7248
28.8333	54.7436	21.7761	21.4465	52.9938		57.6667	21.8503	53.1393	22.2591	56.9291			28.8333	21.6115	52.8686	21.7717	55.4445
28.85	52.8027	21.4474	21.4706	56.1893		57.7	22.2109	55.703	22.2351	49.8696			28.85	21.5881	52.7941	21.7352	55.5026
28.8667	52.2223	21.4532	21.5429	51.9163		57.7333	21.9948	53.5109	21.9948	53.8824			28.8667	21.6115	52.8686	21.7469	55.5513
28.8833	52.0876	21.5585	21.4948	52.8082		57.7667	22.2351	52.9163	21.8223	51.7274			28.8833	21.6115	52.8312	21.7454	55.3633
28.9	51.7603	21.6388	21.4706	56.3749		57.8	22.2591	56.3345	22.379	55.5543			28.9	21.6115	52.5342	21.7264	55.6071
28.9167	52.6982	21.7148	21.5188	52.0277		57.8333	22.355	54.4767	22.1629	49.7211			28.9167	21.6115	52.5713	21.7732	55.2333
28.9333	55.8069	21.8287	21.3744	54.5914		57.8667	22.2591	51.8387	22.0188	57.412			28.9333	21.6115	52.5713	21.7761	55.094
28.95	54.6112	21.8652	21.5669	55.409		57.9	22.2351	55.1456	22.2351	52.9534			28.95	21.5881	52.4597	21.7279	55.3772
28.9667	53.0674	21.8725	21.5669	51.7306		57.9333	21.9948	54.1052	22.1869	48.9035			28.9667	21.6582	52.5713	21.8024	54.7991
28.9833	51.751	21.8418	21.4225	56.2264		57.9667	22.0909	53.3621	22.0669	56.186			28.9833	21.5881	52.6827	21.8009	54.3
29	52.0087	21.8827	21.6149	54.703		58	22.0909	55.8144	22.2109	51.6531			29	21.6115	52.6827	21.7586	55.1474
29.0167	53.6942	21.8973	21.4465	51.3962		58.0333	22.0429	52.9905	22.0188	50.6499			29.0167	21.6582	52.757	21.7659	54.7039
29.0333	54.3489	21.7513	21.4225	56.3377		58.0667	22.2591	55.7773	21.9465	56.1117			29.0333	21.5881	52.6085	21.7805	54.9547
29.05	52.5055	21.5219	21.3022	56.047		58.1	21.8744	53.0648	22.1869	50.7612			29.05	21.6115	52.9058	21.7761	55.2426
29.0667	51.9623	21.5687	21.4333	55.0375		58.1333	22.2351	53.4366	22.0188	55.8887			29.0667	21.6115	52.9058	21.7863	54.8548
29.0833	51.549	21.687	21.7109	52.4738		58.1667	22.2351	55.9258	22.0909	53.8453			29.0833	21.6348	52.6456	21.7484	55.0383
29.1	52.4498	21.7746	21.8071	54.5914		58.2	22.0909	53.1393	22.3311	53.2136			29.1	21.6115	52.9058	21.7878	54.9686
29.1167	55.2102	21.8506	21.7831	55.186		58.2333	22.3311	55.2198	22.1629	50.8355			29.1167	21.6115	52.6085	21.7367	54.9779
29.1333	54.1399	21.6593	21.7109	51.2474		58.2667	22.379	55.3686	22.0669	58.2668			29.1333	21.5647	52.7198	21.7367	55.3981
29.15	52.5264	21.4751	21.4948	57.1551		58.3	22.379	51.4301	22.2351	50.3526			29.15	21.6348	52.6456	21.7235	55.4562
29.1667	52.0017	21.5774	21.4815	53.4396		58.3333	22.3071	54.6998	22.0188	51.7645			29.1667	21.6348	52.6085	21.7162	55.5722
29.1833	51.6233	21.6914	21.7831	52.9567		58.3667	22.1869	55.4429	22.1389	57.2635			29.1833	21.6348	52.7941	21.7703	55.0406
29.2	52.675	21.7644	21.4948	53.068		58.4	22.2831	51.5786	22.0669	49.1265			29.2	21.6348	52.98	21.7746	54.827
29.2167	55.4981	21.8389	21.6389	56.2264		58.4333	22.2591	54.7369	22.0429	53.2507			29.2167	21.6348	52.3854	21.7323	55.5119
29.2333	54.4278	21.7761	21.5909	51.5819		58.4667	22.2109	56.2974	22.0669	54.3282			29.2333	21.6348	52.757	21.7863	54.7411
29.25	53.0975	21.7148	21.4706	53.5513		58.5	22.2591	52.9534	22.0909	48.9035			29.25	21.6815	52.757	21.7922	54.762
29.2667	52.2362	21.7703	21.5188	55.9291		58.5333	22.2109	53.2507	21.9948	56.1117			29.2667	21.6348	52.5342	21.7688	55.5374
29.2833	52.3778	21.8155	21.4948	52.1393		58.5667	21.9706	54.8111	21.8984	52.9534			29.2833	21.5881	52.5342	21.7294	55.5003
29.3	51.5328	21.8214	21.4225	55.1117		58.6	21.9706	52.4705	22.3311	53.9938			29.3	21.6115	52.8686	21.6841	55.8508
29.3167	52.6123	21.8462	21.4884	56.7835		58.6333	22.2591	55.4429	22.1149	49.3121			29.3167	21.6348	52.5713	21.7367	55.4562
29.3333	55.6606	21.8914	21.9269	55.5947		58.6667	22.3311	54.5513	21.9948	56.5204			29.3333	21.6815	52.757	21.7922	54.7597
29.35	54.5904	21.8973	21.6149	53.7645		58.7	22.3311	51.8016	22.1869	52.5819			29.35	21.6348	52.6085	21.7586	54.8177
29.3667	52.9652	21.9104	21.4465	53.5884		58.7333	22.2831	55.257	22.1389	48.4205			29.3667	21.5881	52.4597	21.7746	55.0011
29.3833	51.8717	21.8958	21.5909	55.0746		58.7667	21.8022	53.5851	21.9948	56.0001			29.3833	21.5647	52.757	21.7761	54.8572
29.4	51.0568	21.8403	21.5429	51.8049		58.8	22.2109	53.5109	21.7297	51.3187			29.4	21.6348	52.8312	21.7834	55.3122
29.4167	52.2293	21.7951	21.4706	56.4862		58.8333	22.3071	56.706	22.2591	54.6626			29.4167	21.6348	52.8312	21.7527	54.8061
29.4333	55.2706	21.8476	21.5188	54.8144		58.8667	22.3071	53.4738	22.2351	50.5014			29.4333	21.5414	52.98	21.744	55.3633
29.45	54.1794	21.8418	21.5188	51.0618		58.9	22.2591	53.548	21.9706	52.3962			29.45	21.6115	52.98	21.7206	55.5815
29.4667	52.7284	21.7965	21.4225	56.1955		58.9333	22.2109	55.257	22.1149	56.7806			29.4667	21.6348	52.757	21.7089	55.2449
29.4833	51.614	21.7849	21.5188	53.1797		58.9667	22.1629	52.0247	22.1149	49.2008			29.4833	21.5881	52.6456	21.763	54.8131
29.5	50.8734	21.7542	21.4225	51.9905		59	22.2109	54.2911	22.0188	54.8854			29.5	21.6348	52.6456	21.7542	55.3517
29.5167	52.4962	21.7484	21.4948	56.7156		59.0333	22.1869	55.4057	21.5368	51.3929			29.5167	21.5647	52.757	21.7148	55.1218
29.5333	55.2381	21.725	21.5188	52.9196		59.0667	22.1869	51.913	22.3071	54.0309			29.5333	21.6115	52.6827	21.7425	54.8015
29.55	53.0093	21.3903	21.4465	52.0277		59.1	22.1869	54.8483	22.0401	50.91			29.55	21.6115	52.7941	21.8038	54.762
29.5667	52.3964	21.2763	21.4465	57.3039		59.1333	21.8022	54.6255	22.3071	54.1797			29.5667	21.5647	52.9058	21.7557	54.9361
29.5833	52.1294	21.3567	21.5909	52.0648		59.1667	22.0429	52.9534	22.3311	52.6561			29.5833	21.6582	52.6827	21.7323	55.4608
29.6	51.491	21.4327	21.4465	52.1022		59.2	22.2591	56.0746	22.1149	50.2041			29.6	21.5647	53.0543	21.7761	55.1218
29.6167	51.4515	21.5365	21.5188	57.3781		59.2333	21.8984	52.6935	21.8984	57.0404			29.6167	21.6348	52.9429	21.7557	55.0638
29.6333	54.2282	21.6447	21.5429	52.6223		59.2667	22.2351	54.1797	21.754	50.8355			29.6333	21.6582	52.7941	21.7177	55.7115
29.65	55.5004	21.611	21.3744	53.4025		59.3	22.1389	55.4429	22.3311	56.409			29.65	21.6115	52.98	21.7732	55.1288
29.6667	52.9559	21.2865	21.1981	54.8144		59.3333	22.1389	52.6935	22.2831	49.7954			29.6667	21.6348	52.8312	21.7922	54.8386
29.6833	52.4568	21.2704	21.5429	55.2974		59.3667	22.355	55.8144	22.0188	52.2846			29.6833	21.6348	52.9058	21.7075	55.5421
29.7	52.3569	21.3918	21.7591	52.1022		59.4	21.9706	52.8792	21.8465	50.4268			29.7	21.5881	52.98	21.7922	54.5182
29.7167	51.4445	21.4664	21.4092	53.1052		59.4333	22.355	54.2911	22.1029	56.6689			29.7167	21.6348	52.7941	21.7046	55.4817
29.7333	51.4515	21.5497	21.7351	57.3039		59.4667	22.4508	57.0404	22.2591	48.8292			29.7333	21.6115	52.6085	21.7089	55.3006
29.75	54.3234	21.6841	21.8071	51.7678		59.5	22.5229	52.6561	22.0188	54.5513			29.75	21.6582	52.6827	21.7527	54.9199
29.7667	55.8788	21.6534	21.5669	57.7497		59.5333	22.3311	52.842	21.7781	52.4333			29.7667	21.6115	52.757	21.7688	55.0638
29.7833	53.0883	21.3801	21.6149	55.5947		59.5667	22.355	56.4462	22.3071	50.7612			29.7833	21.6115	52.757	21.7571	54.9686
29.8	52.3616	21.3187	21.6389	51.8792		59.6	22.3311	52.619	22.1869	57.0033			29.8	21.6582	52.4225	21.7922	54.7875
29.8167	51.8323	21.3816	21.4465	54.4057		59.6333	22.2109	52.8792	22.2831	50.1298			29.8167	21.5881	52.7941	21.7498	54.957
29.8333	51.1822	21.4664	21.3851	56.7835		59.6667	22.1869	56.1117	22.0669	52.6561			29.8333	21.5881	53.0171	21.7338	55.5165
29.85	52.0366	21.5658	21.9269	55.2602		59.7	22.2351	52.5819	22.1869	55.7402			29.85	21.6348	52.3112	21.7513	54.9918
29.8667	55.2961	21.6753	21.6149	53.8759		59.7333	22.2109	53.2136	21.9706	49.0894			29.8667	21.5881	52.6827	21.7454	54.9059
29.8833	54.5927	21.5365	21.4948	54.0342		59.7667	22.2351	56.186	21.9706	55.5171			29.8833	21.6348	52.757	21.7498	55.159
29.9	52.7934	21.364	21.5669	54.9258		59.8	22.0429	52.842	22.1149	51.9504			29.9	21.6348	52.6456	21.7746	55.1033
29.9167	52.2943	21.4327	21.5669	51.3591		59.8333	22.1629	54.1423	21.9948	49.9439			29.9167	21.6115	52.9058	21.7396	55.3912
29.9333	51.6628	21.5322	21.4225	56.1147		59.8667	22.2591	56.2974	21.9948	58.118			29.9333	21.6348	52.6085	21.7469	55.3424
29.95	51.0336	21.6432	21.5669	54.2198		59.9	22.1869	52.1732	22.1869	50.4642			29.95	21.5647	53.0543	21.7498	55.2588
29.9667	53.3506	21.7863	21.5188	51.6935		59.9333	22.2351	53.9567	21.9465	50.7983			29.9667	21.6115	52.6085	21.7133	55.3424
29.9833	55.7163	21.8243	21.4225	57.9353		59.9667	22.1629	56.8548	22.1149	56.8177			29.9833	21.6348	52.757	21.7323	55.4144
30	53.5433	21.5979	21.6629	53.8483		60	22.2109	53.1393	22.2109	49.3493			30	21.5647	52.6085	21.7206	55.3354
30.0167	52.5636	21.5877	21.4465	51.2103		60.0333	22.3071	52.3217	21.9706	52.6935			30.0167	21.5414	53.0914	21.763	54.9941
30.0333	51.8392	21.7454	21.3984	57.8982		60.0667	22.2109	55.8144	22.1389	54.6998			30.0333	21.6115	52.5342	21.7425	55.5049
30.05	51.2426	21.8579	21.5429	53.3653		60.1	22.1869	52.2103	22.1149	48.9406			30.05	21.5414	52.9058	21.7381	54.8409
30.0667	53.3668	21.995	21.4948	51.1732		60.1333	22.1149	53.325	22.0188	55.7402			30.0667	21.6115	52.5342	21.7863	54.7806
30.0833	55.5863	22.0403	21.4225	56.4186		60.1667	22.1389	56.0746	22.1869	51.7645			30.0833	21.6348	52.3854	21.7469	54.6761
30.1	53.2624	21.8798	21.5909	53.9228		60.2	22.2351	51.913	21.9948	50.7612			30.1	21.5647	52.7941	21.7133	54.9733
30.1167	52.0946	21.8418	21.4706	51.3962		60.2333	21.5127	51.2816	22.0401	52.7306			30.1167	21.6348	52.6827	21.7235	55.1752
30.1333	52.4034	21.9381	21.3984	56.1584		60.2667	20.9798	53.9567	22.2351	56.892			30.1333	21.5881	52.8312	21.7863	54.7899
30.15	51.679	22.0373	21.5429	53.6626		60.3	20.9798	54.6255	22.3311	49.6095			30.15	21.6348	52.5342	21.7206	55.0058
30.1667	53.9357	22.1103	21.4706	51.0247		60.3333	20.907	52.3591	22.0188	53.0648			30.1667	21.6115	52.6085	21.7031	55.412
30.1833	55.454	22.0971	21.4706	56.3814		60.3667	21.077	54.3653	22.2351	55.3686			30.1833	21.6582	52.6085	21.7308	55.1822
30.2	53.2833	22.0082	21.5909	53.1797		60.4	21.0527	54.3282	22.1149	49.0894			30.2	21.5881	52.5713	21.7746	55.0266
30.2167	52.343	21.9556	21.5188	51.9534		60.4333	21.077	51.5414	22.0188	55.8144			30.2167	21.5881	52.7941	21.7133	54.7295
30.2333	51.7882	21.9702	21.4225	57.9725		60.4667	21.1254	53.9938	21.5127	50.9843			30.2333	21.5647	52.6085	21.7235	54.8734
30.25	51.946	22.0096	21.6149	52.7336		60.5	21.0881	52.9163	22.3071	55.4429			30.25	21.6115	52.4971	21.6987	55.0359
30.2667	54.7064	22.0621	21.4706	51.3962		60.5333	20.9798	52.5819	22.355	51.6902			30.2667	21.6348	52.3483	21.7191	55.4515
30.2833	53.8312	21.8841	21.3984	56.1213		60.5667	21.2223	55.9258	22.1149	51.2816			30.2833	21.5881	52.5342	21.7323	54.9872
30.3	51.9762	21.6169	21.5669	54.257		60.6	21.2223	53.1022	22.0188	56.706			30.3	21.6115	52.3854	21.7586	54.755
30.3167	51.4562	21.6987	21.6869	51.619		60.6333	21.1981	51.9875	22.1869	51.1328			30.3167	21.6115	52.5713	21.7235	54.9709
30.3333	51.3447	21.7819	21.4465	56.5237		60.6667	21.2223	55.9629	22.1629	55.1084			30.3333	21.6115	52.3854	21.725	55.2495
30.35	54.2235	21.8622	21.5909	54.7773		60.7	21.1739	53.7336	22.2109	51.4301			30.35	21.6582	52.6085	21.6972	55.6233
30.3667	55.5051	21.8228	21.5669	51.6561		60.7333	21.1497	51.3558	22.0188	51.2073			30.3667	21.5881	52.6827	21.7498	55.2147
30.3833	53.0163	21.4941	21.3744	56.2698		60.7667	21.1254	54.1797	22.0669	58.3039			30.3833	21.6115	52.4971	21.7104	55.7882
30.4	52.0319	21.4444	21.5429	54.2198		60.8	20.8099	54.0309	22.0188	50.6127			30.4	21.6348	52.6456	21.7206	55.5537
30.4167	51.563	21.5248	21.5188	51.6935		60.8333	21.0527	52.136	22.1389	53.0648			30.4167	21.5881	52.9058	21.7206	55.7255
30.4333	51.1195	21.6344	21.3984	55.7806		60.8667	21.1497	55.5171	22.2109	54.1052			30.4333	21.6115	52.7941	21.7396	55.0986
30.45	53.3715	21.7367	21.6629	54.0713		60.9	21.1368	53.0648	22.0909	48.4948			30.45	21.6115	52.8686	21.7162	55.4492
30.4667	56.046	21.8681	21.4948	51.5076		60.9333	21.1739	53.9567	21.9706	56.1117			30.4667	21.6348	52.7941	21.76	54.9663
30.4833	53.8219	21.887	21.4465	57.8982		60.9667	21.295	56.2231	22.2109	52.5447			30.4833	21.5881	52.8686	21.7892	54.6436
30.5	52.6704	21.9279	21.5909	53.9228		61	21.2465	51.6531	22.0909	49.3493			30.5	21.5881	52.6827	21.7338	55.1125
30.5167	51.744	21.9542	21.4465	51.1732		61.0333	21.2465	53.7707	21.9465	57.3006			30.5167	21.5881	52.7198	21.7907	54.8177
30.5333	50.957	21.9046	21.4465	57.8982		61.0667	21.1981	55.9629	22.2109	50.687			30.5333	21.6348	52.6456	21.7659	54.9965
30.55	52.2316	21.9337	21.5909	53.2169		61.1	21.295	52.1732	22.0188	51.6531			30.55	21.6348	52.3483	21.7221	55.8462
30.5667	55.3727	21.9834	21.4948	51.9534		61.1333	21.2223	54.4025	21.6333	54.2911			30.5667	21.6115	52.7198	21.7046	55.4097
30.5833	54.5555	21.9877	21.4948	56.5608		61.1667	20.9555	54.9599	22.1629	51.9504			30.5833	21.5881	53.0914	21.7308	54.8409
30.6	53.1533	21.9819	21.6149	52.2136		61.2	21.0285	52.3962	22.2831	54.5884			30.6	21.6115	52.3483	21.7411	55.2867
30.6167	53.007	22.0009	21.3984	54.6659		61.2333	21.1739	54.9599	22.1149	49.1636			30.6167	21.6115	52.8686	21.7031	55.0127
30.6333	51.5305	21.9571	21.6149	55.5947		61.2667	21.1856	54.4025	21.9948	56.5204			30.6333	21.5647	52.3112	21.7162	55.0151
30.65	50.7713	21.9075	21.5188	51.8049		61.3	21.0285	52.7306	22.2831	52.9905			30.65	21.6582	52.4597	21.7542	54.6506
30.6667	51.5862	21.8885	21.4706	55.7806		61.3333	21.1981	55.9258	22.0429	49.0894			30.6667	21.6115	52.5342	21.7221	54.5809
30.6833	54.3953	21.9206	21.5669	54.0713		61.3667	21.1981	54.2911	21.9948	55.7402			30.6833	21.6348	52.4971	21.725	55.087
30.7	53.3692	21.6549	21.4948	51.4333		61.4	21.2223	52.8792	21.7056	51.8016			30.7	21.6115	52.5342	21.7513	54.9222
30.7167	52.2293	21.4211	21.4225	56.1213		61.4333	21.2709	56.1489	22.2351	56.0001			30.7167	21.6115	52.3483	21.6987	55.1915
30.7333	51.7603	21.4839	21.5188	53.7369		61.4667	21.1981	53.4366	22.1629	52.4705			30.7333	21.6348	52.1255	21.7513	55.0104
30.75	51.3215	21.576	21.5429	51.1732		61.5	21.1739	52.9534	22.1269	54.9971			30.75	21.5647	52.5713	21.7484	54.9895
30.7667	51.3935	21.6637	21.3744	56.1584		61.5333	21.1012	56.186	22.1869	48.8292			30.7667	21.6115	52.3854	21.7308	55.0522
30.7833	54.3118	21.7673	21.6389	53.7369		61.5667	21.1254	54.7369	22.0429	56.2231			30.7833	21.6348	52.4225	21.7075	55.4492
30.8	54.999	21.817	21.4948	51.136		61.6	21.077	51.8016	22.2109	52.0618			30.8	21.6115	52.6827	21.7089	55.08
30.8167	52.8886	21.7016	21.3744	56.4928		61.6333	21.1012	53.9196	22.0669	50.7983			30.8167	21.5647	52.7198	21.7411	55.0986
30.8333	52.4034	21.7659	21.6389	54.257		61.6667	21.0152	53.5109	22.0401	51.4672			30.8333	21.5647	53.1285	21.7221	55.2542
30.85	51.4585	21.8287	21.3744	51.5076		61.7	20.9313	52.5447	22.2109	56.409			30.85	21.6115	52.6456	21.7367	55.3586
30.8667	50.9965	21.8111	21.4465	56.5671		61.7333	21.077	55.8516	22.2109	50.5014			30.8667	21.5414	52.9429	21.7469	55.2217
30.8833	53.079	21.852	21.5909	53.1052		61.7667	21.1739	52.9905	22.2351	56.4462			30.8833	21.6348	53.1285	21.7162	55.9251
30.9	55.6304	21.9104	21.4706	51.5819		61.8	21.1497	52.8792	22.0188	53.1765			30.9	21.5881	52.7941	21.6987	55.3308
30.9167	53.7313	21.906	21.4706	57.5266		61.8333	21.0285	56.0746	22.1269	55.5543			30.9167	21.6348	52.8686	21.7308	55.8392
30.9333	52.8422	21.9264	21.5669	52.6594		61.8667	21.1125	53.2878	22.2109	49.1636			30.9333	21.6348	52.5713	21.7046	55.2751
30.95	51.953	21.9148	21.4706	52.1393		61.9	21.1254	55.257	22.0669	56.409			30.95	21.6115	52.8312	21.7323	55.477
30.9667	52.2664	21.887	21.5188	57.9725		61.9333	21.1368	54.8854	22.2351	52.5447			30.9667	21.5414	52.7198	21.7425	55.0174
30.9833	50.9849	21.8403	21.5909	52.325		61.9667	21.0527	53.2136	22.0909	49.6095			30.9833	21.6115	52.7941	21.7323	55.0986
31	52.1782	21.852	21.5429	51.9905		62	21.2223	56.4833	22.0909	57.8952			31	21.6348	52.6827	21.7016	55.1613
31.0167	55.129	21.8622	21.4225	56.2326		62.0333	21.2709	53.6594	22.1629	51.0214			31.0167	21.5881	52.9058	21.7221	55.0684
31.0333	54.2862	21.8681	21.5909	53.068		62.0667	21.295	52.7306	22.0188	50.687			31.0333	21.5414	52.6827	21.7118	55.3029
31.05	52.8259	21.8783	21.4465	51.2474		62.1	21.2465	56.409	21.6092	55.1084			31.05	21.5881	52.98	21.7717	54.8293
31.0667	51.6489	21.8476	21.4465	56.7901		62.1333	21.2223	53.548	22.1629	52.5447			31.0667	21.5881	52.8312	21.7513	54.9361
31.0833	50.9106	21.7995	21.6149	53.4767		62.1667	21.2223	53.2136	22.2109	55.2944			31.0833	21.6115	52.5713	21.7177	55.4608
31.1	51.4933	21.763	21.5188	53.8016		62.2	21.1739	56.7431	22.2109	51.7645			31.1	21.518	52.9058	21.7162	54.9384
31.1167	54.3768	21.7995	21.3022	56.8952		62.2333	21.1739	53.1022	22.3071	56.2602			31.1167	21.6115	52.7198	21.7133	54.9849
31.1333	53.4156	21.5336	21.4056	52.5851		62.2667	21.1497	54.068	22.2351	49.0894			31.1333	21.6115	52.6085	21.7411	54.9222
31.15	52.1271	21.2821	21.7351	53.6255		62.3	21.0041	56.4462	22.0909	55.1827			31.15	21.6115	52.7941	21.6899	55.1102
31.1667	51.7208	21.3304	21.6869	54.6659		62.3333	21.0527	52.8792	22.2351	53.325			31.1667	21.6115	52.6827	21.7089	55.4074
31.1833	51.3563	21.481	21.5909	52.4366		62.3667	21.1012	54.5138	22.0909	49.5352			31.1833	21.6115	52.6456	21.6987	55.1892
31.2	51.2867	21.5541	21.3744	57.5332		62.4	21.1611	54.8483	21.9225	56.7806			31.2	21.5647	52.7941	21.744	55.1149
31.2167	54.0471	21.649	21.4225	53.2911		62.4333	20.8827	53.3621	22.2831	50.6499			31.2167	21.5881	52.6827	21.7002	55.0266
31.2333	54.8063	21.5877	21.5669	52.5851		62.4667	21.077	56.3345	22.0429	51.4672			31.2333	21.6115	52.5342	21.7454	54.8409
31.25	52.6727	21.3684	21.3851	54.1827		62.5	21.1368	53.4738	22.0429	56.9291			31.25	21.6115	52.5713	21.7221	55.686
31.2667	51.9391	21.4269	21.6389	55.0001		62.5333	21.1739	54.5513	22.1869	49.5352			31.2667	21.5647	52.757	21.6987	55.4237
31.2833	51.9901	21.5628	21.7591	52.548		62.5667	20.9313	55.7773	21.9706	54.6255			31.2833	21.6348	52.4597	21.725	54.6691
31.3	51.484	21.6622	21.5429	56.047		62.6	20.9313	53.0648	21.7056	52.4333			31.3	21.5647	52.98	21.7002	55.5165
31.3167	53.6385	21.7688	21.5909	54.5171		62.6333	21.1981	55.5171	22.2831	52.136			31.3167	21.6115	52.6456	21.7659	54.9477
31.3333	56.053	21.871	21.7351	52.1765		62.6667	21.1368	54.4025	22.1869	54.9599			31.3333	21.5881	52.5713	21.7162	55.426
31.35	53.8939	21.8856	21.5188	56.4186		62.7	21.1739	53.6965	22.1869	49.1636			31.35	21.5881	52.3483	21.706	54.9384
31.3667	52.3639	21.9206	21.7591	53.9228		62.7333	21.2223	57.1147	22.0188	56.4833			31.3667	21.5881	52.6085	21.6987	55.224
31.3833	50.9454	21.8943	21.5188	51.4333		62.7667	21.2465	53.9938	21.5609	51.1328			31.3833	21.6115	52.5713	21.7308	54.9756
31.4	50.7806	21.8841	21.4465	56.5671		62.8	21.3192	52.4333	22.3311	55.0713			31.4	21.5881	52.6085	21.6958	55.0615
31.4167	53.2856	21.8929	21.5909	53.4396		62.8333	21.1739	55.3315	21.7781	52.1732			31.4167	21.5647	52.4225	21.6972	55.0893
31.4333	54.667	21.7965	22.1	55.6689		62.8667	21.0285	52.6561	22.379	57.1147			31.4333	21.5881	52.5342	21.7367	54.8572
31.45	52.48	21.4971	21.3984	54.703		62.9	21.2223	54.5884	22.1629	50.3526			31.45	21.5647	52.6827	21.7162	55.0522
31.4667	51.9344	21.4898	21.5429	52.1393		62.9333	20.8585	54.4767	22.2591	56.186			31.4667	21.6115	52.6456	21.7133	55.1776
31.4833	51.361	21.6154	21.4465	56.344		62.9667	21.1254	52.8792	22.2831	51.0585			31.4833	21.6348	52.1998	21.6929	55.3795
31.5	51.2217	21.6929	21.6149	53.8483		63	21.1739	55.8144	22.0669	52.8792			31.5	21.6115	52.3854	21.6987	54.7945
31.5167	54.0866	21.817	21.5188	51.619		63.0333	21.2465	56.0746	22.1389	54.774			31.5167	21.5647	52.4597	21.6972	55.1404
31.5333	54.7366	21.7396	21.4465	57.9353		63.0667	21.2223	52.3591	22.1869	48.8292			31.5333	21.6115	52.3854	21.7118	54.892
31.55	52.5287	21.5541	21.5669	53.5138		63.1	21.1497	54.068	21.9706	55.703			31.55	21.5881	52.4225	21.7118	55.1961
31.5667	52.2316	21.6344	21.4948	53.7274		63.1333	20.8099	55.0713	21.8984	52.2846			31.5667	21.5881	52.3854	21.6987	55.5978
31.5833	51.4631	21.7264	21.3744	57.6009		63.1667	20.9313	53.1022	22.2591	51.1328			31.5833	21.5647	52.7198	21.744	54.3394
31.6	51.4515	21.8024	21.6149	53.8483		63.2	21.077	55.5543	21.6333	53.2507			31.6	21.6115	52.274	21.6987	55.354
31.6167	54.3582	21.9002	21.4948	52.0277		63.2333	21.1611	53.3621	22.379	55.1456			31.6167	21.6115	52.3112	21.6914	55.3354
31.6333	54.9479	21.8564	21.4225	57.824		63.2667	21.0527	53.548	22.3311	50.0924			31.6333	21.6115	52.4597	21.7294	54.9431
31.65	52.949	21.6271	21.6629	53.5138		63.3	21.1254	56.7806	21.9948	53.9938			31.65	21.5881	52.4597	21.6972	54.8781
31.6667	52.22	21.7075	21.5429	51.0618		63.3333	21.0041	53.4738	22.2109	55.3686			31.6667	21.6115	52.1998	21.7323	54.6738
31.6833	52.2223	21.8126	21.4706	57.9353		63.3667	21.1254	53.9196	22.1149	49.0894			31.6833	21.5881	52.6085	21.7557	54.755
31.7	51.7115	21.8666	21.6149	53.6626		63.4	21.0527	56.1489	21.9706	56.2231			31.7	21.6348	52.4225	21.7046	54.7574
31.7167	50.6738	21.8593	21.5188	51.619		63.4333	20.907	53.1765	22.2109	52.3217			31.7167	21.5647	52.4225	21.744	54.5925
31.7333	53.0024	21.906	21.4706	56.5299		63.4667	21.1981	54.9228	22.0429	51.1328			31.7333	21.5647	52.3112	21.7016	54.827
31.75	55.6699	21.9016	21.4948	53.0309		63.5	21.1981	55.8144	21.8503	55.6285			31.75	21.6115	52.3112	21.725	54.7063
31.7667	53.1533	21.5497	21.5429	53.9875		63.5333	21.2465	52.2846	22.2109	52.5447			31.7667	21.5881	52.4597	21.7002	55.0684
31.7833	52.4637	21.4006	21.4297	56.2635		63.5667	21.2465	54.6626	22.2351	54.8483			31.7833	21.5647	52.3854	21.7089	55.0545
31.8	51.9646	21.4941	21.3127	52.7336		63.6	21.1254	55.4429	22.1389	49.3867			31.8	21.6115	52.6085	21.7046	54.7481
31.8167	51.2472	21.5891	21.8311	52.9938		63.6333	21.077	51.8759	22.1149	56.3716			31.8167	21.5414	52.4597	21.7352	54.755
31.8333	52.0946	21.687	21.5669	56.3006		63.6667	21.1254	54.4767	21.8503	53.548			31.8333	21.5881	52.0139	21.76	54.5066
31.85	55.2218	21.8199	21.4297	56.2698		63.7	20.8585	54.9599	22.3311	53.9196			31.85	21.5647	52.3112	21.6972	54.3603
31.8667	53.9403	21.7513	21.4333	56.5979		63.7333	20.907	52.5447	22.1869	50.3897			31.8667	21.5881	52.274	21.7016	54.957
31.8833	52.7888	21.7046	22.1425	55.0746		63.7667	21.0527	55.703	22.1149	58.0808			31.8833	21.6115	52.274	21.7206	54.6691
31.9	51.9391	21.7863	21.7831	51.3962		63.8	21.1254	55.3315	22.2591	50.91			31.9	21.5881	52.1998	21.7206	54.4811
31.9167	51.6303	21.8418	21.5669	57.6446		63.8333	21.1254	52.0989	22.1149	50.7612			31.9167	21.5647	52.1998	21.706	54.8084
31.9333	51.7696	21.8535	21.8071	53.5884		63.8667	21.0527	55.3686	21.8262	56.1117			31.9333	21.5881	52.1998	21.7002	54.8224
31.95	54.5369	21.9323	21.5669	51.5447		63.9	21.1254	54.774	21.9465	50.687			31.95	21.471	52.4225	21.7002	55.0313
31.9667	53.801	21.7046	21.5188	53.8854		63.9333	21.0527	52.3591	22.0669	56.186			31.9667	21.6115	52.1627	21.6958	54.6691
31.9833	52.1016	21.5102	21.2223	52.1393		63.9667	21.0041	55.4429	22.1149	52.6935			31.9833	21.5647	52.0881	21.6943	54.8084
32	51.693	21.5906	21.6629	53.8483		64	21.0285	55.4429	22.1269	55.2944			32	21.5881	52.0139	21.7089	54.4207
32.0167	51.0499	21.6826	21.7831	52.1022		64.0333	21.077	52.2846	22.2109	48.7921			32.0167	21.5647	52.274	21.6593	54.9895
32.0333	53.2183	21.779	21.7109	56.0099		64.0667	21.0527	54.9228	22.0429	55.8144			32.0333	21.5647	52.2369	21.7235	54.2768
32.05	55.7442	21.7936	21.7109	51.9534		64.1	20.8585	54.6255	22.2109	51.8759			32.05	21.5647	52.1998	21.7002	54.7364
32.0667	53.5665	21.538	21.5188	52.1765		64.1333	20.907	52.2474	22.0429	51.2816			32.0667	21.5647	52.0881	21.6972	54.6111
32.0833	52.3384	21.4386	21.5669	57.9725		64.1667	21.0041	55.8144	21.8262	55.6285			32.0833	21.5647	52.051	21.6987	54.4996
32.1	51.6396	21.5409	21.6389	52.8453		64.2	20.8932	53.7707	22.2351	54.9228			32.1	21.5647	52.1627	21.6666	54.6552
32.1167	51.6071	21.6826	21.4948	51.3962		64.2333	20.9798	54.2169	22.2591	50.5014			32.1167	21.5647	52.2369	21.6987	54.7318
32.1333	53.6153	21.8068	21.3192	52.4738		64.2667	21.0527	56.9291	22.1149	52.4705			32.1333	21.5881	51.9767	21.7118	54.7295
32.15	55.6003	21.8433	21.4465	56.344		64.3	20.8099	53.7336	21.5127	52.5819			32.15	21.5881	52.051	21.7089	54.163
32.1667	53.5851	21.8038	21.5909	52.7707		64.3333	21.1497	53.9196	22.379	54.5513			32.1667	21.5647	52.2369	21.6958	54.3952
32.1833	52.1851	21.7849	21.6629	51.3591		64.3667	21.3192	56.0375	22.3071	51.8387			32.1833	21.5647	52.1255	21.7104	54.2628
32.2	51.2542	21.8214	21.7351	57.1551		64.4	21.1739	52.6561	22.0909	50.6499			32.2	21.5647	52.0881	21.7177	54.4857
32.2167	51.2797	21.9031	21.7351	52.4738		64.4333	21.1739	54.254	22.0669	57.6722			32.2167	21.5881	52.3112	21.6972	54.5136
32.2333	54.0564	21.9819	21.5669	53.2169		64.4667	20.8099	55.4429	22.2109	50.0181			32.2333	21.518	52.1998	21.6885	54.625
32.25	54.8457	21.8535	21.6149	56.2264		64.5	20.8827	53.3992	22.0669	53.548			32.25	21.5414	51.9767	21.6797	54.7248
32.2667	52.5821	21.557	21.6149	51.842		64.5333	21.1981	56.2231	21.9676	53.0277			32.2667	21.5414	52.3854	21.687	54.7295
32.2833	51.7928	21.5365	21.4948	53.2169		64.5667	21.1981	54.254	22.1508	50.9843			32.2833	21.5647	52.274	21.7075	54.8316
32.3	51.1892	21.6753	21.2465	53.8854		64.6	21.1981	52.5447	22.1389	56.1117			32.3	21.5881	52.1255	21.6782	55.0383
32.3167	52.2943	21.8097	21.9029	57.5266		64.6333	21.0527	56.2231	22.1629	50.7241			32.3167	21.5647	51.9025	21.671	55.159
32.3333	55.4563	21.9381	21.7831	51.619		64.6667	21.0638	53.7336	22.1389	53.3621			32.3333	21.5647	52.051	21.6505	54.8432
32.35	54.4464	21.9746	21.4948	52.548		64.7	21.0041	54.2911	22.2351	56.2231			32.35	21.5647	51.9396	21.6914	54.4695
32.3667	53.1161	21.995	21.5429	56.0404		64.7333	21.077	56.2231	22.1869	48.8292			32.3667	21.5414	52.274	21.6651	54.7295
32.3833	51.5142	21.9556	21.6389	51.6935		64.7667	20.9798	53.2878	22.0429	53.6223			32.3833	21.5647	52.1998	21.6432	54.8432
32.4	50.4718	21.9542	21.4706	52.6594		64.8	21.1497	55.48	22.0159	53.3992			32.4	21.5414	52.274	21.6753	54.7527
32.4167	52.0157	21.9513	21.5669	55.8177		64.8333	21.1368	54.3282	21.7297	52.6935			32.4167	21.5647	51.9396	21.6753	54.6413
32.4333	54.9061	21.9556	21.6629	51.9163		64.8667	21.0285	52.7306	22.355	53.8082			32.4333	21.5647	52.3112	21.6359	54.8038
32.45	53.599	21.7819	21.4225	54.4057		64.9	21.1254	56.4462	22.3311	53.8082			32.45	21.5414	52.1998	21.6739	54.8409
32.4667	51.9182	21.6359	21.5909	55.4462		64.9333	21.1611	53.5851	22.1869	48.4577			32.4667	21.518	52.3112	21.6125	54.6482
32.4833	51.556	21.6782	21.5429	51.6935		64.9667	21.1012	54.6626	22.1149	56.2231			32.4833	21.5414	52.1998	21.649	54.9431
32.5	50.9663	21.798	21.4225	54.3315		65	20.9555	55.8144	22.2109	51.8387			32.5	21.5414	51.9767	21.6914	54.5739
32.5167	51.9785	21.8681	21.5909	54.5171		65.0333	21.0527	53.1022	22.0188	51.0214			32.5167	21.518	52.1998	21.6257	54.6715
32.5333	55.0709	21.9235	21.5188	51.1732		65.0667	21.1981	55.8516	22.0669	58.0808			32.5333	21.518	52.3483	21.668	54.5879
32.55	54.1701	21.9469	21.4706	56.7464		65.1	21.2709	55.257	22.2109	50.0924			32.55	21.518	52.0881	21.6753	54.5902
32.5667	52.5821	21.9527	21.5909	54.3686		65.1333	21.2223	52.4333	21.9465	51.913			32.5667	21.5414	52.2369	21.6301	55.0452
32.5833	51.693	21.9367	21.5429	51.9534		65.1667	21.2223	55.4429	21.8951	51.4301			32.5833	21.5414	52.1627	21.6461	54.8688
32.6	50.8386	21.9031	21.4225	57.7497		65.2	21.1611	53.7336	22.3311	56.2974			32.6	21.518	52.274	21.706	54.2234
32.6167	51.9507	21.8812	21.6149	53.2911		65.2333	21.0527	53.8824	22.2351	49.6466			32.6167	21.5414	51.9396	21.652	54.4718
32.6333	54.8434	21.9031	21.4706	51.7306		65.2667	21.0527	56.6689	22.2109	54.2169			32.6333	21.5414	52.0139	21.6695	54.5414
32.65	54.2375	21.9133	21.5188	57.6009		65.3	20.9555	53.4366	22.2351	54.068			32.65	21.4946	51.9396	21.6812	54.6064
32.6667	52.8422	21.89	21.6149	52.2507		65.3333	21.1981	55.1827	22.1629	48.9035			32.6667	21.5414	52.1255	21.6271	54.6715
32.6833	51.5188	21.8579	21.4948	53.254		65.3667	21.2465	56.0001	22.0188	55.6285			32.6833	21.518	52.274	21.6534	54.5971
32.7	51.7742	21.8316	21.4706	55.9291		65.4	21.1254	52.4333	22.2109	52.2103			32.7	21.518	51.8654	21.6666	54.5414
32.7167	51.2193	21.779	21.6389	51.842		65.4333	21.1497	54.6626	22.0188	49.981			32.7167	21.518	52.3854	21.6724	54.3371
32.7333	53.7638	21.7834	21.4948	54.6285		65.4667	21.1497	55.9258	22.0669	57.4491			32.7333	21.5414	52.1627	21.6447	54.1305
32.75	54.6345	21.798	21.6149	55.5947		65.5	21.1254	52.2474	22.1629	50.2412			32.75	21.518	52.274	21.6637	54.1909
32.7667	53.1904	21.8272	21.6389	51.9163		65.5333	20.9798	54.8854	21.9948	53.6965			32.7667	21.5414	52.0139	21.6797	54.0748
32.7833	52.1759	21.8111	21.5669	52.5109		65.5667	21.0152	55.0713	21.9434	50.91			32.7833	21.4946	52.1998	21.6286	54.8247
32.8	51.1985	21.7834	21.5909	56.2264		65.6	20.8585	53.325	22.3311	53.1022			32.8	21.518	52.1998	21.6286	54.8479
32.8167	50.957	21.7454	21.6149	52.0277		65.6333	21.0041	56.2974	22.2109	53.2507			32.8167	21.518	51.9767	21.6856	54.3232
32.8333	53.729	21.7849	21.4465	52.6594		65.6667	21.1497	54.6998	22.1149	50.0553			32.8333	21.518	52.0881	21.6286	55.0986
32.85	54.8016	21.798	21.5429	55.4833		65.7	21.077	52.3962	22.0429	58.0066			32.85	21.4946	52.1998	21.6257	54.892
32.8667	53.3993	21.7849	21.6149	51.4333		65.7333	21.1254	55.8144	22.2831	50.7612			32.8667	21.5414	51.7911	21.6403	54.2443
32.8833	52.3871	21.798	21.5188	56.1521		65.7667	21.0152	53.4738	22.0188	50.687			32.8833	21.471	52.1255	21.6914	54.098
32.9	51.758	21.7644	21.6149	54.7773		65.8	21.0527	53.6594	21.6815	55.0713			32.9	21.471	52.6456	21.6739	54.235
32.9167	51.2008	21.7557	21.5429	51.5076		65.8333	21.1497	56.8177	22.1869	51.8387			32.9167	21.518	52.1998	21.6388	54.2768
32.9333	51.2124	21.7075	21.5669	52.5851		65.8667	21.1125	53.7336	22.2831	55.8516			32.9333	21.471	52.8686	21.6476	54.3905
32.95	54.3675	21.7703	21.5429	55.9662		65.9	21.1012	55.257	22.1869	48.8663			32.95	21.5414	52.1255	21.6651	54.6204
[truncated: 5,200 more rows]

## Sheet: Supp Fig 3
CCA1
[truncated: 89 more rows]

## Sheet: Supp Fig.4
Supp Fig. 4a
[truncated: 327 more rows]
[truncated: 48 more columns]

## Sheet: Supp Fig 5
		70% RH			50%| 90% RH
[truncated: 5 more rows]

[truncated: 1 more sheets: Supp Fig 6]
